# Supplementary material for: Pan-cancer stratification of solid human epithelial tumors and cancer cell lines reveals commonalities and tissue-specific features of the CpG island methylator phenotype
Source: Epigenetics Chromatin. 2015 Apr 17;8:14. doi: 10.1186/s13072-015-0007-7 (PMC4424513; doi:10.1186/s13072-015-0007-7)
Supplement: Additional file 3: — Selected sets of differentially methylated probes for TCGA samples. [file 13072_2015_7_MOESM3_ESM.zip]

Archive with 14 entries (14 files):
- CIMP_differentiallyMethylatedProbes_BLCA.txt
- CIMP_differentiallyMethylatedProbes_BRCA.txt
- CIMP_differentiallyMethylatedProbes_COAD.txt
- CIMP_differentiallyMethylatedProbes_HNSC.txt
- CIMP_differentiallyMethylatedProbes_KIRC.txt
- CIMP_differentiallyMethylatedProbes_KIRP.txt
- CIMP_differentiallyMethylatedProbes_LIHC.txt
- CIMP_differentiallyMethylatedProbes_LUAD.txt
- CIMP_differentiallyMethylatedProbes_LUSC.txt
- CIMP_differentiallyMethylatedProbes_PAAD.txt
- CIMP_differentiallyMethylatedProbes_PRAD.txt
- CIMP_differentiallyMethylatedProbes_READ.txt
- CIMP_differentiallyMethylatedProbes_STAD.txt
- CIMP_differentiallyMethylatedProbes_UCEC.txt
