# Supplementary material for: Pan-cancer stratification of solid human epithelial tumors and cancer cell lines reveals commonalities and tissue-specific features of the CpG island methylator phenotype
Source: Epigenetics Chromatin. 2015 Apr 17;8:14. doi: 10.1186/s13072-015-0007-7 (PMC4424513; doi:10.1186/s13072-015-0007-7)
Supplement: Additional file 3: — Selected sets of differentially methylated probes for TCGA samples. [file 13072_2015_7_MOESM3_ESM.zip › CIMP_differentiallyMethylatedProbes_BLCA.txt]

cg15472784
cg09175749
cg21814278
cg02737782
cg11518359
cg13969001
cg06377278
cg18118033
cg15090202
cg00925616
cg04881103
cg27232866
cg15576900
cg22160000
cg12178578
cg14913111
cg27636310
cg13104713
cg22524657
cg13368519
cg27510182
cg12690148
cg00466108
cg13463054
cg02585459
cg02490708
cg27440715
cg00100121
cg13958426
cg00002719
cg02011074
cg06211893
cg05377226
cg23391785
cg05707458
cg00175709
cg10236452
cg02328010
cg12780678
cg21039778
cg19113641
cg12266953
cg07380506
cg12206199
cg09456289
cg19756790
cg06498720
cg17968795
cg04787024
cg09236434
cg11014373
cg06499647
cg26820055
cg12769138
cg02809707
cg08575330
cg06952671
cg16057262
cg00063174
cg20647610
cg08034379
cg23807890
cg23964682
cg15766075
cg00527440
cg18467168
cg06014401
cg07207099
cg00777121
cg04743654
cg12966367
cg08047457
cg25747192
cg21554552
cg27569446
cg25486143
cg19629292
cg19227130
cg25947544
cg10024876
cg03329165
cg26125625
cg00037153
cg08195943
cg12879143
cg06822689
cg17373442
cg10541755
cg15987088
cg15055817
cg06190677
cg24524308
cg07441272
cg13432744
cg07681728
cg07434284
cg15994026
cg24084504
cg19971716
cg13643914
cg10863741
cg21077559
cg27348223
cg04210284
cg27037018
cg14564616
cg09524455
cg15852891
cg14615784
cg01814098
cg19551232
cg07035503
cg21051519
cg15968604
cg05963618
cg18468394
cg07352345
cg15012484
cg24720571
cg07636194
cg23164203
cg27577527
cg15490715
cg26751972
cg07016276
cg14443519
cg00501272
cg21529533
cg09085842
cg18846140
cg05447008
cg19690766
cg15368905
cg04207385
cg17073273
cg10068034
cg21607030
cg03114255
cg08558397
cg01246835
cg06847146
cg11112419
cg24242823
cg05471296
cg16104915
cg18447772
cg12600174
cg26365299
cg21404045
cg13683125
cg04823311
cg00159100
cg17093995
cg07871590
cg27573591
cg15087147
cg04153784
cg21929943
cg12820681
cg10659382
cg05151803
cg02344820
cg09970120
cg20183619
cg09727277
cg21038156
cg18349835
cg23426958
cg14855657
cg26831415
cg01336781
cg04920358
cg18991611
cg24158594
cg18065361
cg20980783
cg26618965
cg14657834
cg02919936
cg20079899
cg03699469
cg13768269
cg13632876
cg14058647
cg13904267
cg13632058
cg14470448
cg14266251
cg13960084
cg04088969
cg11973177
cg27313572
cg23991622
cg18920423
cg04063945
cg02636041
cg00773413
cg09405661
cg17853216
cg14283380
cg02320740
cg10601616
cg06298519
cg19485539
cg18044663
cg10143067
cg25662463
cg24456130
cg25446309
cg00626110
cg00699945
cg06560887
cg00614641
cg11198128
cg01670677
cg04747226
cg02159731
cg12859211
cg11017065
cg12439439
cg21462428
cg03929977
cg10363246
cg06204922
cg09658429
cg22868282
cg05728754
cg04034767
cg00817367
cg23278196
cg26279550
cg01263292
cg26415547
cg10389229
cg17395064
cg21858255
cg03817911
cg11213520
cg25561140
cg25366582
cg16302790
cg17200768
cg15728861
cg10016380
cg16232183
cg06428163
cg16556145
cg15292275
cg27301032
cg06945523
cg05372242
cg14897833
cg13592399
cg02191312
cg05302386
cg10042106
cg04281464
cg15996043
cg17410236
cg17412258
cg23418339
cg01556502
cg14022570
cg12425861
cg14394692
cg02746187
cg18952647
cg22710306
cg04784471
cg03131298
cg01064265
cg05374412
cg25971347
cg07249459
cg09195198
cg20814095
cg07367232
cg01275588
cg24104567
cg08108311
cg21211480
cg15026277
cg09691340
cg08848774
cg13001868
cg04992638
cg08247376
cg03048083
cg01627847
cg24542751
cg11561737
cg05452524
cg21126344
cg22191696
cg27494087
cg06759189
cg10092374
cg05214218
cg03278146
cg20743280
cg15264806
cg24740531
cg00854242
cg16433156
cg22963915
cg06458554
cg05890620
cg19355186
cg17976191
cg26477573
cg02595575
cg02372889
cg02590401
cg19403104
cg19808978
cg12074025
cg19246110
cg11977686
cg26482665
cg06539804
cg06404175
cg02116953
cg22976979
cg19630440
cg03885271
cg11433319
cg11498607
cg04228935
cg16059957
cg11985360
cg02440976
cg08105965
cg07312514
cg00627241
cg13696940
cg21634064
cg09745440
cg07879739
