# Supplementary material for: Pan-cancer stratification of solid human epithelial tumors and cancer cell lines reveals commonalities and tissue-specific features of the CpG island methylator phenotype
Source: Epigenetics Chromatin. 2015 Apr 17;8:14. doi: 10.1186/s13072-015-0007-7 (PMC4424513; doi:10.1186/s13072-015-0007-7)
Supplement: Additional file 3: — Selected sets of differentially methylated probes for TCGA samples. [file 13072_2015_7_MOESM3_ESM.zip › CIMP_differentiallyMethylatedProbes_BRCA.txt]

cg06443533
cg06943420
cg00017437
cg04241652
cg19356825
cg17239558
cg17525406
cg05121790
cg11791751
cg22436123
cg15563963
cg18877506
cg21819468
cg05281894
cg19809791
cg09366342
cg08126203
cg15082028
cg08350288
cg15467646
cg16530429
cg19084589
cg08599259
cg02983950
cg04023150
cg15576900
cg13880950
cg22160000
cg03257575
cg19807257
cg03401357
cg18475643
cg03752218
cg02241397
cg19809499
cg18815943
cg15457058
cg10512745
cg19030579
cg19380001
cg10776919
cg12078320
cg04937080
cg05375728
cg27510182
cg24351410
cg10249375
cg26615127
cg00466108
cg07027116
cg16987305
cg02861380
cg12601757
cg21526205
cg27538686
cg07135732
cg14712186
cg00371239
cg25188594
cg11412935
cg13930300
cg19050990
cg14991984
cg18323466
cg01016662
cg11885396
cg20302133
cg12551029
cg19304150
cg27442412
cg22572159
cg04550737
cg21392341
cg02490708
cg19706516
cg13331550
cg22790257
cg06100368
cg09873164
cg26246928
cg14178748
cg25460143
cg21838334
cg18649438
cg26614154
cg08460041
cg06445348
cg18800085
cg00100121
cg13958426
cg00002719
cg04123776
cg26261793
cg06211893
cg05377226
cg26839871
cg10980436
cg06515144
cg05719164
cg11241436
cg13986130
cg25837803
cg05391318
cg05707458
cg00175709
cg09557387
cg20685897
cg17087479
cg04976324
cg24083324
cg17721710
cg18704691
cg25874119
cg00655913
cg02058715
cg24104241
cg04568492
cg22430231
cg11192416
cg15104644
cg27504802
cg25437385
cg04507775
cg07790615
cg02328010
cg01157404
cg19591056
cg01535698
cg02574509
cg25208017
cg24843474
cg07944863
cg01794473
cg15454726
cg01664666
cg19719547
cg01323049
cg18552861
cg09695033
cg23428985
cg22158769
cg12206199
cg26360792
cg01576677
cg14014796
cg14168530
cg19186145
cg25741215
cg06498720
cg08430329
cg21185289
cg20072442
cg24632241
cg17349389
cg17108819
cg13997864
cg11270393
cg17839721
cg22352818
cg00001747
cg00778995
cg13899678
cg06499647
cg07510423
cg20803857
cg18771173
cg09392940
cg09745087
cg03753331
cg06530490
cg20804050
cg07212778
cg01013590
cg07176264
cg15975865
cg03766620
cg06118384
cg01467882
cg26649384
cg26983710
cg18118685
cg26660002
cg06382344
cg01419831
cg11281641
cg08575330
cg00459623
cg27116912
cg08911275
cg09968620
cg09238180
cg14324370
cg10305451
cg25024074
cg11947981
cg04037038
cg07548607
cg06008912
cg05783139
cg07495363
cg19376851
cg14383422
cg13788515
cg09068528
cg23108709
cg25908985
cg08957652
cg16166796
cg02527669
cg22212691
cg09424526
cg23177772
cg08034379
cg23807890
cg10034890
cg11509907
cg12974388
cg21426003
cg10429608
cg21272465
cg07746943
cg10603275
cg23681664
cg01793179
cg27246282
cg18467168
cg22991512
cg08263589
cg08673716
cg24997944
cg24668089
cg18500192
cg14557534
cg24961583
cg07413251
cg00810956
cg19127283
cg23528400
cg04545136
cg05654008
cg11142705
cg24384244
cg01357292
cg22573391
cg23141355
cg03340649
cg22598028
cg11003573
cg18722847
cg15687855
cg25151919
cg02858118
cg22702772
cg24705960
cg21458907
cg09398550
cg10024876
cg27328797
cg01031032
cg03329165
cg07251099
cg07629454
cg05013728
cg08195943
cg27014380
cg15184386
cg18172881
cg18740893
cg05386493
cg15720669
cg17802942
cg08784462
cg07399369
cg10886442
cg00995327
cg08858437
cg09638407
cg08774368
cg20944305
cg03648334
cg17737146
cg07139301
cg10109500
cg15987088
cg24599434
cg14768785
cg10263682
cg17202313
cg03657573
cg15055817
cg05327835
cg27655158
cg00711088
cg14654886
cg05542338
cg01834022
cg04575395
cg16357388
cg11523290
cg15994026
cg12839172
cg13281139
cg07204550
cg24663256
cg07068756
cg25950325
cg00516513
cg24657817
cg16862295
cg14866200
cg01565320
cg20646280
cg22345214
cg25951981
cg09853371
cg19045644
cg12682684
cg02463418
cg08438033
cg14988503
cg24432073
cg14263942
cg08708229
cg00119181
cg20776829
cg15452573
cg13139972
cg19037922
cg25088758
cg02441747
cg16002355
cg12353207
cg05396987
cg03227184
cg04638468
cg08553437
cg07978472
cg23901852
cg16887264
cg07760204
cg03202804
cg11354906
cg25645268
cg00082664
cg20271517
cg07160277
cg21155380
cg19178853
cg02774439
cg02348751
cg15131808
cg14732324
cg04849541
cg12523526
cg06060135
cg16508480
cg01259029
cg17030173
cg17712694
cg16150752
cg23065934
cg18063733
cg12523924
cg23300372
cg18250028
cg22156700
cg07671805
cg13031251
cg10784386
cg23244289
cg24718971
cg05542262
cg25583491
cg00959249
cg18840956
cg23187653
cg16707405
cg14470895
cg23180938
cg08516516
cg11036833
cg12544974
cg20924470
cg24847829
cg18507379
cg13933262
cg10435816
cg24799909
cg26636193
cg18237551
cg16257051
cg16126280
cg00251610
cg08862890
cg08422599
cg01088410
cg17338430
cg19861741
cg13570101
cg05560435
cg23495748
cg24843380
cg10575261
cg12483476
cg00582971
cg00532157
cg20422099
cg06913501
cg17316316
cg10617909
cg01108118
cg05766140
cg17228900
cg06392169
cg21277995
cg08368654
cg12221475
cg26987597
cg01912921
cg21347053
cg08513472
cg06080793
cg20817483
cg06638787
cg24720571
cg11564981
cg25307691
cg17619993
cg13498289
cg26237681
cg15387132
cg26426142
cg02221866
cg21250296
cg10723962
cg21425842
cg03204678
cg11183365
cg12298212
cg09551472
cg07951347
cg03623178
cg10253847
cg25666433
cg02622316
cg23164203
cg25060829
cg14103680
cg26654934
cg05571581
cg21529533
cg08163199
cg25318809
cg08548396
cg22053904
cg03062252
cg10712551
cg23376821
cg05255522
cg10725720
cg17240815
cg00475820
cg18884037
cg15368905
cg00575005
cg16528511
cg18206017
cg01461410
cg04515996
cg01828753
cg14344102
cg26499055
cg14159026
cg00624404
cg00431837
cg02134353
cg20295992
cg08382226
cg21239311
cg08640634
cg18093751
cg06103642
cg10068034
cg22334665
cg18392016
cg11430157
cg01995743
cg18366209
cg08194879
cg13612083
cg26449787
cg17208528
cg09558195
cg22091421
cg16716750
cg17364114
cg07237939
cg03322161
cg23302682
cg11338643
cg05655837
cg19675288
cg05157140
cg18724565
cg26170604
cg02503874
cg08153160
cg24885417
cg16964348
cg25884711
cg03995857
cg18853935
cg26744375
cg04167903
cg06715976
cg04673590
cg09420439
cg17969084
cg12196573
cg27508551
cg23432345
cg05743885
cg16104915
cg18243072
cg16857858
cg26512254
cg25160286
cg01534145
cg21773872
cg01718447
cg02914422
cg12467749
cg04904331
cg14045872
cg02467990
cg09493505
cg18206027
cg16697214
cg07589773
cg14225678
cg02866628
cg11849717
cg02423318
cg02300154
cg05743346
cg05223720
cg26542254
cg22280038
cg02523844
cg05270344
cg23151024
cg08520743
cg08828819
cg05663341
cg13314145
cg15140703
cg14562712
cg18011364
cg25274503
cg07697895
cg16392213
cg20329153
cg03101021
cg02962944
cg16132520
cg21079345
cg02215070
cg09957386
cg08323651
cg24228819
cg04842426
cg27452341
cg27085741
cg16910830
cg07028533
cg07612562
cg16521917
cg04751631
cg02864844
cg00469207
cg09605164
cg23205387
cg24011260
cg09124223
cg20739526
cg15778457
cg10659382
cg20567847
cg05151803
cg09970120
cg16307674
cg20183619
cg17803868
cg04828133
cg08022244
cg19258665
cg22623223
cg21038156
cg20673829
cg09689137
cg23818621
cg24511738
cg10543574
cg04218812
cg09052083
cg11051055
cg03007522
cg08918749
cg16420199
cg10964421
cg01456571
cg22783363
cg01336781
cg03749016
cg12812583
cg04649897
cg09234518
cg19677607
cg04118306
cg03169018
cg26568762
cg07773060
cg17670477
cg24946597
cg08000065
cg09258813
cg21517947
cg05166490
cg17331296
cg25330843
cg04920358
cg18991611
cg10094616
cg16330450
cg07770968
cg24150172
cg03087912
cg12751432
cg15836635
cg02182795
cg16504626
cg22848150
cg04612444
cg24158594
cg14930884
cg23554956
cg14983606
cg14353137
cg20980783
cg26618965
cg00909646
cg01824969
cg20079899
cg25832771
cg09734791
cg14409559
cg22750155
cg01774159
cg07961887
cg07701018
cg00896540
cg00914041
cg01978558
cg13211683
cg03224572
cg26989202
cg11878182
cg10303487
cg20061155
cg00910695
cg04050867
cg14733048
cg24914278
cg15042080
cg05044961
cg13912117
cg01532168
cg16896847
cg14442421
cg14572967
cg00785738
cg13412498
cg23916167
cg14306956
cg21170041
cg13533340
cg05654290
cg21362478
cg13670316
cg14487131
cg13661740
cg17461735
cg01764082
cg19113375
cg06912252
cg00056985
cg18794577
cg05824050
cg14445814
cg14192957
cg07241568
cg13481132
cg00522018
cg23684973
cg17290701
cg26328510
cg03813164
cg12356890
cg11472279
cg11002404
cg04088969
cg13291704
cg25825488
cg16422098
cg23912429
cg24031355
cg05311909
cg04063945
cg04275404
cg15843567
cg23771603
cg08469491
cg16325777
cg09272748
cg11986813
cg04194494
cg21981270
cg00675569
cg02394955
cg11389172
cg25609507
cg06094615
cg09465786
cg26014391
cg23712342
cg07852757
cg17583413
cg03425110
cg27018185
cg00239870
cg04192867
cg10556384
cg10914555
cg17820890
cg00557947
cg26596964
cg26156687
cg24812837
cg02167020
cg14038391
cg26701408
cg03404143
cg13548361
cg21384402
cg24680586
cg23003534
cg17567560
cg09735723
cg13457172
cg25078150
cg06746118
cg08521987
cg24873562
cg17498296
cg13726345
cg12824796
cg15344419
cg23632875
cg12250896
cg12816961
cg05904135
cg09260089
cg24659054
cg17996619
cg19701540
cg25485875
cg02767771
cg08708684
cg19580752
cg21667878
cg17434309
cg14149680
cg05309948
cg15790820
cg06347739
cg05628549
cg22096450
cg00393798
cg15391359
cg12828075
cg22792646
cg23463269
cg13997645
cg05183931
cg20289688
cg13445796
cg01642521
cg19859290
cg10615842
cg03167496
cg10022526
cg10387551
cg11469061
cg11333459
cg15778437
cg17285663
cg15556502
cg14416371
cg14944647
cg01939477
cg05376374
cg03365311
cg06861841
cg00685014
cg15890274
cg11198128
cg20648847
cg26591930
cg01670677
cg04543008
cg11334771
cg03506033
cg19589811
cg12188986
cg01923218
cg15603568
cg23559689
cg07972135
cg23882862
cg23881278
cg05821789
cg03401096
cg06309855
cg15184602
cg11413039
cg18565473
cg19897940
cg06172475
cg06072021
cg17872757
cg11017065
cg10068989
cg05621343
cg16611581
cg15249639
cg17296482
cg12382902
cg16994506
cg13801381
cg03055065
cg26162582
cg10671668
cg06204922
cg16897114
cg00252282
cg13323752
cg24292235
cg11901043
cg14074052
cg01085837
cg09658429
cg08530237
cg23930313
cg08949339
cg22868282
cg05728754
cg04034767
cg19634247
cg05600740
cg27277463
cg00089798
cg12243597
cg08244085
cg24166864
cg21383810
cg01030121
cg04640250
cg17203063
cg17222500
cg14116122
cg25678815
cg07780095
cg22538054
cg06128688
cg04851712
cg03700449
cg14142965
cg07227926
cg01097881
cg06980169
cg22325530
cg21718267
cg04899175
cg02345991
cg01070209
cg26986180
cg24328125
cg06164660
cg26682580
cg10541517
cg00765828
cg24642065
cg02681173
cg08110542
cg25694349
cg05617413
cg07688604
cg19595750
cg14669514
cg05494604
cg04865180
cg14414464
cg11444278
cg10034364
cg19587904
cg04633225
cg09975620
cg12815918
cg07311313
cg11453719
cg02478448
cg17495912
cg00880018
cg14539231
cg22905097
cg19915711
cg22125968
cg01536987
cg18882819
cg27360326
cg19712603
cg22763718
cg16027761
cg23316360
cg16571983
cg06971129
cg04390523
cg19650157
cg13434989
cg10016380
cg19497031
cg14123923
cg24425021
cg27398263
cg09010671
cg17957186
cg08997628
cg00800383
cg19184934
cg18368297
cg16232183
cg25317585
cg15292275
cg25570913
cg13046832
cg24773418
cg02157467
cg05134015
cg06945523
cg05372242
cg14005139
cg14956197
cg00456637
cg05917460
cg18106312
cg07975778
cg13592399
cg06782686
cg01781974
cg05302386
cg08162372
cg14248715
cg23318063
cg06785999
cg13222752
cg06204735
cg13829550
cg22916722
cg04267436
cg17410236
cg25120290
cg18070676
cg03506640
cg19622874
cg05295297
cg02805920
cg16385571
cg10325478
cg04309093
cg24034005
cg11193865
cg02874376
cg21575295
cg06757662
cg16366843
cg05920961
cg25577023
cg11130317
cg13005999
cg12425861
cg19499452
cg03024760
cg14394692
cg08495115
cg11789740
cg10386483
cg03848381
cg19968840
cg19295951
cg08328777
cg08151731
cg00063471
cg11831981
cg26158897
cg11324957
cg01663018
cg23989673
cg13198321
cg20987924
cg03059131
cg12368188
cg07716946
cg11601252
cg25903779
cg13434638
cg15849864
cg10576051
cg02916102
cg16332610
cg13834146
cg09193347
cg01152302
cg25950235
cg01950845
cg09123188
cg09812623
cg02401454
cg05031521
cg09854626
cg05933904
cg08934846
cg27376182
cg02230017
cg00853103
cg07642043
cg06088324
cg16426482
cg05949903
cg23113963
cg03217795
cg09507526
cg23235241
cg03921753
cg10206344
cg04285275
cg16635314
cg11706835
cg02809746
cg08464190
cg13755795
cg09321400
cg04462627
cg06831576
cg27120816
cg01718742
cg26970841
cg03978375
cg16801887
cg02000882
cg00314966
cg07249459
cg09360770
cg02943578
cg03741619
cg17861455
cg09872233
cg23729107
cg00376544
cg02093112
cg07540103
cg20723355
cg05562381
cg16202470
cg20686234
cg26035171
cg02984614
cg14603098
cg24761507
cg12279877
cg05527869
cg10043865
cg10356613
cg03433642
cg09679923
cg09463047
cg15790037
cg25830696
cg12781700
cg04819499
cg26281453
cg08089301
cg00267596
cg11561737
cg01818151
cg19057986
cg09130077
cg18087672
cg12477716
cg04846243
cg21502786
cg10179315
cg09695735
cg14688962
cg06653045
cg22191696
cg18944047
cg12783819
cg09236176
cg26165269
cg10922935
cg01521106
cg11099006
cg15866977
cg09009111
cg24276681
cg03278146
cg19275261
cg22455914
cg07846220
cg19909349
cg03117976
cg03686593
cg25958283
cg21114773
cg25970832
cg14719951
cg05994094
cg13611347
cg06003986
cg26155939
cg23129478
cg18669209
cg13437581
cg26938597
cg01839464
cg18866015
cg27641522
cg12350762
cg06067372
cg24771804
cg10835584
cg26460471
cg03563308
cg15509687
cg15133018
cg12605662
cg27019126
cg27189087
cg03524083
cg18448581
cg21922574
cg12975230
cg26721264
cg15146859
cg03032214
cg03659519
cg20872937
cg05688651
cg21779611
cg16580499
cg16433156
cg17039236
cg14985989
cg02160062
cg16655883
cg14725952
cg08409173
cg16646743
cg04062391
cg25756435
cg06537894
cg15054077
cg17509220
cg22491927
cg17509967
cg25147193
cg18721420
cg03562044
cg15110403
cg03351460
cg08249988
cg00022911
cg21534423
cg01464835
cg27058257
cg12776966
cg05525743
cg00757082
cg10507508
cg26983177
cg27212234
cg09479015
cg06945936
cg24909548
cg06740600
cg11957331
cg09489306
cg15634398
cg08561856
cg25338262
cg06747432
cg24529484
cg19725343
cg21282549
cg03005603
cg15680755
cg21093192
cg14055896
cg20122943
cg25253677
cg05508084
cg03289872
cg00674365
cg18579862
cg19776201
cg24366702
cg07878486
cg14424538
cg15547669
cg23448584
cg06327407
cg06539804
cg14065127
cg10748765
cg21463763
cg17064051
cg07303912
cg21001198
cg17227967
cg17368808
cg02167438
cg14060111
cg12664209
cg02116953
cg02101773
cg09062550
cg11667020
cg26156448
cg22204479
cg22474464
cg22837767
cg08448701
cg01783070
cg06226567
cg25218716
cg07572341
cg07003030
cg16098981
cg14763548
cg13981425
cg16485975
cg22289434
cg10615414
cg10216615
cg26321644
cg07139762
cg07400877
cg17846334
cg00727630
cg18881873
cg23359394
cg00741836
cg20107395
cg11822659
cg07402669
cg04048259
cg08318212
cg11414560
cg05484788
cg18092028
cg11877251
cg00254133
cg03885271
cg14060496
cg26492446
cg27501878
cg22476268
cg12749863
cg21282630
cg03202077
cg15237494
cg27254482
cg03867475
cg02730156
cg22976224
cg27325152
cg01090834
cg08924203
cg25191041
cg14081667
cg20399509
cg07448795
cg27645955
cg05684406
cg03133266
cg12041056
cg00627241
cg18129621
cg10188823
cg01324372
cg22643811
