# Supplementary material for: Pan-cancer stratification of solid human epithelial tumors and cancer cell lines reveals commonalities and tissue-specific features of the CpG island methylator phenotype
Source: Epigenetics Chromatin. 2015 Apr 17;8:14. doi: 10.1186/s13072-015-0007-7 (PMC4424513; doi:10.1186/s13072-015-0007-7)
Supplement: Additional file 3: — Selected sets of differentially methylated probes for TCGA samples. [file 13072_2015_7_MOESM3_ESM.zip › CIMP_differentiallyMethylatedProbes_COAD.txt]

cg27541454
cg25730685
cg00945293
cg01915516
cg02483484
cg05473804
cg17325959
cg02397176
cg22396057
cg05006349
cg04897742
cg01962676
cg02448922
cg03774520
cg22604123
cg22007227
cg17716617
cg24102266
cg24018609
cg21681396
cg21102477
cg10588150
cg26228266
cg00114029
cg19644018
cg12139725
cg19769760
cg23048481
cg06546406
cg21848143
cg23045719
cg23847109
cg26341102
cg15576900
cg03257575
cg19807257
cg18475643
cg11666087
cg16573178
cg03603214
cg10512745
cg16809460
cg13368519
cg16557944
cg17088631
cg11279444
cg01394819
cg13764106
cg04875084
cg04876835
cg26068551
cg26615127
cg00466108
cg26832142
cg00046625
cg20803547
cg18881684
cg02860282
cg23730181
cg09167553
cg14520424
cg27510832
cg07923233
cg20467168
cg27547954
cg17484154
cg04867733
cg17014953
cg17870792
cg21783729
cg14562832
cg06940482
cg20863963
cg10992267
cg04226724
cg08276739
cg12644264
cg08980837
cg03714573
cg13975503
cg13939859
cg14712186
cg26072058
cg07995570
cg10890233
cg27594756
cg21525592
cg09011883
cg07706463
cg04156369
cg02361557
cg07005523
cg18200760
cg02636497
cg07155336
cg01559617
cg09508770
cg06368118
cg07470367
cg25848557
cg10023272
cg05622465
cg01202526
cg02585459
cg14208112
cg27304110
cg09177131
cg02152120
cg02905065
cg00198436
cg09169215
cg22710840
cg13051071
cg10178263
cg07188591
cg23258881
cg20577019
cg09873164
cg05511392
cg16899920
cg02856953
cg12062819
cg09793584
cg24638326
cg12612104
cg12124922
cg04360049
cg25683325
cg05338433
cg27223727
cg11912330
cg24862510
cg27590049
cg02079933
cg18800085
cg26261793
cg06211893
cg05377226
cg13843613
cg04209911
cg13685951
cg09683824
cg00962913
cg20318608
cg26429856
cg16353957
cg16899351
cg05127456
cg22594309
cg05752786
cg23959605
cg15732851
cg15651650
cg07902473
cg05707458
cg00552973
cg10203375
cg00584713
cg04907523
cg17130063
cg11398511
cg17721710
cg18704691
cg00172597
cg03127713
cg23816049
cg02242289
cg00290506
cg16340268
cg04482794
cg01051310
cg05802452
cg08037440
cg11253514
cg00655913
cg22685369
cg00662647
cg02957057
cg23020486
cg02327465
cg19591056
cg02574509
cg25208017
cg01794473
cg15454726
cg19205994
cg19719547
cg08659667
cg04205107
cg19712965
cg20390515
cg20225749
cg09118932
cg14037665
cg15496063
cg05633391
cg06530338
cg23719318
cg18552861
cg05899618
cg12949975
cg17263061
cg20730894
cg24068299
cg11226148
cg13552710
cg25999722
cg14163665
cg04092762
cg21583226
cg05714219
cg24597158
cg26988215
cg25202298
cg06773122
cg00981472
cg18444347
cg05882522
cg25428398
cg15355118
cg25840208
cg24743639
cg13795465
cg23151000
cg25856383
cg21553524
cg25612183
cg01576677
cg14868994
cg14168530
cg06168026
cg19756790
cg21875802
cg12109291
cg02711647
cg18623980
cg13223402
cg03603951
cg13913015
cg03817671
cg20338300
cg05991743
cg25622366
cg21472506
cg23229261
cg10122865
cg11536474
cg02968116
cg02304863
cg11078738
cg11827837
cg07300178
cg20518889
cg03595100
cg17082803
cg21294935
cg04751811
cg08972867
cg10136354
cg16781647
cg12529672
cg05666120
cg16153547
cg06226156
cg18835416
cg05403555
cg18432099
cg20072442
cg24632241
cg27111463
cg24746100
cg19544662
cg23539933
cg02884176
cg08871855
cg23511613
cg06668300
cg22762844
cg17968795
cg04787024
cg09236434
cg23977631
cg14997226
cg14675211
cg02482700
cg16882226
cg13274107
cg02878891
cg08189989
cg00778995
cg19513834
cg11014373
cg26029736
cg08378017
cg21678377
cg04617755
cg01886957
cg21463349
cg20359285
cg15931721
cg02173749
cg20925841
cg24009722
cg22830113
cg11107669
cg10884052
cg24890043
cg17319374
cg25476312
cg10634922
cg08026618
cg00020622
cg01626326
cg13807970
cg11540007
cg17751438
cg21701531
cg24461964
cg22278296
cg12276123
cg20593611
cg11403874
cg05660179
cg13436799
cg05298922
cg02809707
cg03999216
cg15126975
cg26831241
cg01908537
cg25537217
cg25075147
cg09464488
cg08519216
cg22657780
cg09279240
cg06695611
cg16400999
cg13107760
cg21245277
cg13536757
cg16573328
cg01808545
cg26094984
cg07853758
cg22583333
cg03959661
cg16778809
cg09553380
cg24769821
cg07015629
cg27236875
cg00590670
cg06862374
cg22587479
cg23108709
cg23837867
cg01157126
cg18367751
cg10177207
cg02869459
cg02527669
cg11531021
cg11454719
cg13951042
cg22994281
cg06002370
cg22752008
cg22388982
cg01649597
cg01869243
cg26525127
cg04593426
cg11509907
cg12974388
cg26422059
cg02367660
cg20993114
cg12914965
cg05596265
cg10507275
cg14784497
cg25095722
cg26163699
cg17199247
cg06181784
cg06663068
cg01375976
cg22581219
cg12392528
cg05775895
cg12786945
cg20541238
cg18406197
cg12700904
cg07134065
cg15328326
cg22991512
cg00901264
cg21121136
cg04066019
cg07200280
cg22623967
cg20660627
cg02044223
cg24434959
cg08700032
cg08145617
cg19741945
cg24632247
cg24384244
cg25937714
cg19509715
cg26256401
cg22573391
cg02569778
cg19444609
cg07289306
cg02774523
cg12796028
cg27606567
cg07451080
cg24126187
cg27507687
cg26468478
cg17188147
cg12668309
cg14337339
cg08480458
cg15577178
cg00828602
cg15070848
cg16638266
cg23069167
cg03024619
cg13562542
cg10172415
cg26370226
cg05586304
cg10026966
cg21388527
cg11090352
cg08708747
cg11980016
cg07254054
cg15093079
cg04251363
cg10529387
cg21372329
cg15602740
cg16704739
cg07746427
cg12158737
cg22122410
cg20506715
cg02604524
cg00060320
cg12573071
cg18150721
cg09870568
cg25670330
cg15720669
cg04111064
cg17802942
cg06186698
cg01379240
cg27326452
cg19851029
cg01755562
cg00134776
cg08853659
cg22610211
cg23045602
cg18403551
cg15867939
cg19443257
cg04353095
cg15562912
cg20979852
cg15852572
cg27406373
cg14081924
cg04912999
cg17627617
cg19442495
cg07399369
cg10886442
cg00995327
cg08858437
cg09638407
cg08774368
cg18507129
cg12217936
cg24255728
cg02951206
cg13803214
cg07346343
cg02398612
cg08085954
cg03648334
cg17344755
cg16580737
cg22471230
cg02108850
cg23209255
cg22955973
cg27558283
cg02043373
cg09542210
cg21527132
cg22591103
cg06844012
cg12349858
cg13072057
cg12716838
cg12741994
cg16419629
cg07489890
cg03880173
cg24000814
cg05287817
cg25808906
cg14601136
cg22834653
cg06127862
cg17064907
cg03790804
cg07245225
cg14470398
cg18638914
cg07434284
cg06913330
cg08032641
cg17584804
cg13432708
cg18920034
cg03911502
cg08316417
cg17470837
cg05382097
cg13168683
cg08073882
cg10748160
cg18013519
cg27438798
cg23584743
cg15917116
cg05624214
cg27207796
cg24663256
cg18821742
cg07068756
cg08319991
cg07650252
cg11258164
cg14677681
cg16976370
cg25458630
cg06500120
cg05196820
cg12630714
cg06973595
cg14777772
cg09853371
cg13796804
cg13643796
cg11243196
cg08324945
cg12528713
cg20528583
cg02002231
cg22403273
cg01049530
cg26917673
cg20276585
cg05718036
cg26699569
cg01508023
cg24845848
cg02192967
cg10208370
cg11512365
cg21187769
cg21852439
cg18714412
cg12829717
cg18603154
cg27062369
cg19037922
cg09117206
cg10756099
cg03471893
cg12828819
cg18567682
cg07776847
cg17902573
cg14235416
cg16512615
cg18120376
cg06340552
cg03563667
cg20599022
cg07318284
cg04478179
cg18355902
cg14063488
cg06549216
cg18255353
cg22366088
cg11934170
cg26993729
cg07121547
cg27504805
cg03202738
cg27662483
cg22643435
cg17974378
cg25911468
cg08712866
cg20697094
cg06481168
cg12861945
cg11630554
cg24521633
cg19898128
cg09722742
cg21530280
cg00443971
cg03676512
cg07410872
cg22517735
cg15195321
cg20450979
cg22478591
cg18443378
cg27486637
cg08684639
cg03839661
cg19082230
cg14711866
cg23649435
cg25882830
cg11354594
cg02071076
cg08736446
cg24642320
cg26274580
cg24874478
cg14732324
cg15212349
cg26205131
cg04210284
cg27037018
cg00243313
cg00264591
cg03595755
cg09524455
cg26692294
cg06997381
cg13955436
cg22135752
cg04204831
cg19748424
cg25214789
cg12539796
cg06554120
cg10555307
cg14081218
cg04996219
cg07195011
cg13368756
cg16048517
cg24872782
cg26134895
cg25092681
cg25203704
cg23496260
cg07594209
cg08593949
cg19524676
cg14306451
cg26861946
cg05822100
cg24134479
cg02346970
cg26880493
cg14311471
cg24164873
cg19618483
cg07663789
cg18261223
cg00132108
cg02450613
cg18121355
cg20772101
cg17113936
cg12587766
cg18174928
cg03723506
cg12602374
cg11841722
cg18848688
cg24773720
cg25010146
cg04110544
cg05539745
cg19697475
cg13869401
cg18456523
cg14608384
cg16485558
cg09839635
cg26967579
cg15412498
cg21952901
cg02882044
cg18750738
cg25373100
cg02329935
cg08311610
cg12520861
cg02466321
cg23936023
cg11958643
cg12460433
cg24988625
cg15716405
cg03478689
cg10571951
cg08511716
cg10201807
cg18066271
cg03975797
cg04380513
cg16673106
cg22991959
cg19788741
cg22149516
cg06480736
cg11267955
cg04621020
cg06894812
cg01915019
cg19611273
cg23917399
cg26458288
cg11897314
cg27107171
cg22003366
cg10698355
cg07525144
cg07360792
cg17958315
cg06993118
cg22638593
cg02033258
cg23378989
cg20761860
cg20985635
cg13715631
cg08373003
cg07557560
cg27090201
cg02288341
cg02009088
cg02128325
cg02725413
cg02780295
cg15124968
cg13993336
cg02430347
cg00281842
cg10858746
cg21702128
cg14558428
cg20560075
cg03225002
cg08774231
cg04583285
cg09528265
cg11826826
cg03851984
cg10162019
cg25780607
cg15376615
cg03825010
cg24886267
cg14743594
cg02511231
cg03294619
cg08814105
cg14568217
cg05028467
cg13928709
cg11257429
cg22960186
cg25552435
cg20546002
cg23437733
cg25437410
cg00601350
cg17861295
cg10864596
cg12623648
cg25942031
cg14409941
cg13909534
cg21937886
cg24908882
cg18602314
cg16585682
cg19897330
cg22859061
cg01934626
cg17304222
cg02547269
cg14386951
cg03707308
cg24720571
cg25649038
cg22794494
cg05224741
cg13562911
cg22143569
cg05446010
cg15289427
cg15387132
cg21250296
cg19729116
cg07085962
cg06761719
cg09551472
cg27577527
cg01984858
cg20954960
cg06759058
cg22007163
cg22058708
cg27658416
cg06078334
cg18344922
cg18299938
cg18326657
cg04199943
cg23363014
cg17512353
cg00026375
cg23721712
cg11911648
cg21029447
cg15804767
cg03880509
cg13024590
cg09085842
cg15185479
cg18846140
cg11117108
cg05233674
cg16984332
cg07722358
cg08494905
cg26129310
cg10712551
cg14135551
cg22779991
cg02781060
cg01350077
cg27200446
cg23376821
cg05022673
cg22014661
cg10766373
cg18403396
cg16556906
cg15799279
cg12306213
cg02916312
cg09342766
cg16172657
cg19690766
cg13776340
cg02169734
cg21992350
cg13297865
cg05492839
cg18417423
cg16370875
cg08933227
cg17767285
cg08154348
cg06635392
cg14186641
cg04207385
cg05209770
cg02486351
cg25406166
cg12880602
cg13652557
cg05427966
cg19504032
cg03696441
cg08001895
cg06740629
cg21552709
cg09276565
cg24942226
cg16202970
cg20797858
cg04537567
cg08933939
cg25280433
cg14159026
cg10979880
cg01513081
cg17398252
cg01971547
cg02134353
cg20295992
cg08382226
cg04407470
cg24805875
cg00095976
cg18710929
cg08628584
cg15244223
cg13323701
cg02330121
cg11430157
cg26532358
cg03774026
cg05343073
cg13426829
cg26885821
cg06993703
cg06392318
cg19365062
cg09979256
cg07279933
cg04974584
cg03778155
cg02690609
cg10245778
cg16478774
cg07570142
cg08661899
cg14017655
cg06181518
cg11518846
cg20980055
cg17838029
cg16347317
cg14287112
cg22871668
cg02257090
cg25115993
cg19038690
cg17543885
cg16434547
cg23931421
cg23353893
cg25977958
cg16716750
cg09375620
cg23419328
cg18616418
cg07991951
cg05655837
cg19675288
cg06073449
cg06463958
cg01392518
cg20361909
cg01327552
cg09987129
cg16053716
cg07615067
cg07765161
cg25749267
cg06134410
cg03383295
cg10669265
cg23194354
cg14414971
cg09461837
cg06223466
cg27546065
cg16805150
cg26988895
cg01246835
cg13733410
cg16278512
cg02935154
cg07513622
cg17839237
cg24446548
cg00240432
cg12926104
cg16474297
cg01122187
cg27166527
cg07320646
cg07293520
cg04770504
cg04265576
cg12810523
cg22469274
cg17994139
cg14044640
cg09936824
cg04823311
cg19929126
cg24610236
cg07658503
cg17617930
cg14604568
cg09198448
cg15988350
cg07628404
cg22051964
cg00159100
cg16230141
cg07122245
cg19118812
cg08453021
cg06338562
cg11372090
cg15067340
cg04276723
cg02383130
cg10293925
cg19603847
cg17035091
cg25333258
cg17930878
cg13070193
cg04028634
cg16848624
cg15898840
cg23193639
cg04454951
cg04904331
cg14045872
cg02467990
cg09493505
cg18206027
cg07039180
cg07379434
cg03577655
cg17093995
cg18607529
cg07589773
cg18810347
cg27633530
cg20078466
cg25771677
cg05853159
cg06638338
cg20012008
cg13660655
cg25662963
cg21433912
cg03845214
cg23219720
cg12278754
cg16172408
cg23474211
cg27319898
cg03571927
cg25363607
cg24599249
cg08172445
cg19212224
cg02132470
cg07484673
cg12457529
cg22758700
cg14876685
cg27080725
cg13975648
cg15908367
cg05175020
cg17194182
cg20893717
cg10864074
cg07841815
cg26071806
cg01692340
cg13207797
cg18762727
cg02327123
cg14048874
cg07482935
cg06022318
cg03203223
cg10036918
cg06570167
cg05466901
cg06292947
cg17885062
cg05412664
cg15919396
cg24188919
cg10717290
cg24565369
cg05931096
cg26235215
cg25167643
cg07871590
cg27573591
cg15087147
cg04153784
cg21901946
cg20341985
cg25402610
cg08619651
cg26961808
cg13971154
cg10046388
cg05950570
cg15585036
cg07258916
cg13056495
cg24059115
cg16132520
cg21079345
cg02215070
cg09957386
cg25920483
cg05517542
cg08901917
cg15928538
cg16633901
cg07028821
cg10747023
cg06557057
cg06779469
cg21621906
cg23738624
cg11642382
cg07703462
cg21929943
cg16476975
cg15778457
cg20159885
cg10659382
cg20567847
cg05151803
cg20183619
cg09727277
cg16535144
cg04828133
cg21254450
cg22387174
cg07416383
cg09545293
cg11621104
cg13905586
cg02900995
cg19814400
cg18349835
cg05234760
cg14855657
cg26077100
cg08056146
cg07233097
cg22008625
cg09052083
cg04317977
cg09758742
cg14900984
cg21775007
cg16015276
cg04982401
cg05956498
cg09020665
cg16729832
cg24930223
cg22276619
cg22987590
cg14633783
cg03453638
cg14072903
cg18233786
cg22996912
cg08283882
cg18506390
cg06877669
cg19883384
cg14655649
cg00719143
cg25230074
cg22865798
cg05293775
cg20909354
cg26881713
cg16174680
cg24739382
cg17309441
cg05746795
cg02230854
cg22862746
cg22349506
cg10205753
cg10341556
cg01450642
cg04761198
cg12164472
cg06480231
cg02505871
cg17151990
cg20702559
cg21008602
cg17307479
cg00465841
cg12755298
cg04418492
cg15160198
cg21240762
cg15971888
cg18065361
cg20980783
cg26618965
cg00909646
cg07922007
cg15744359
cg03780545
cg23300368
cg11599539
cg07161721
cg20079899
cg10606059
cg16729160
cg18429863
cg27140220
cg09043127
cg12330330
cg04014062
cg25224568
cg01978558
cg06560754
cg01806520
cg17999376
cg19939997
cg05447833
cg24732574
cg25070637
cg16935295
cg14625631
cg16673702
cg07146119
cg14688104
cg21252914
cg06399148
cg10918202
cg03350814
cg02663265
cg02362467
cg08550785
cg01546729
cg08372619
cg24914278
cg15042080
cg23158731
cg16595365
cg17965926
cg01247522
cg16296826
cg06166932
cg02707869
cg21639387
cg12516270
cg08000118
cg20569287
cg16896847
cg01760475
cg11585820
cg14267263
cg13762060
cg13713293
cg03168582
cg23805360
cg15981195
cg13416213
cg17009433
cg05182555
cg07893584
cg13442960
cg22798707
cg12545252
cg13226172
cg13578447
cg17711717
cg22101703
cg13632876
cg21210985
cg14447369
cg08007986
cg14487131
cg14558431
cg14048780
cg26947060
cg19113375
cg13758646
cg18507707
cg13952031
cg15090727
cg02612963
cg11724516
cg13561592
cg07190485
cg14632002
cg05684891
cg14355899
cg14537362
cg14015706
cg12539975
cg13732589
cg13754661
cg03298938
cg03912954
cg13960084
cg05307923
cg02899206
cg02270183
cg26076412
cg01056653
cg20506550
cg12767281
cg01099231
cg08347183
cg22738219
cg07071978
cg14649650
cg24037897
cg11880855
cg11973177
cg27313572
cg23991622
cg12874092
cg13307451
cg10375078
cg10732215
cg18920423
cg24767148
cg00620062
cg25531497
cg03650342
cg20534596
cg08555772
cg00366818
cg06664085
cg19194098
cg00057434
cg15462174
cg20196129
cg14276323
cg12758636
cg04430381
cg18465286
cg23712359
cg07095783
cg14582298
cg25964032
cg07825347
cg00803088
cg02636041
cg04568797
cg12868173
cg06048524
cg17267805
cg21981270
cg16831085
cg10069493
cg00675569
cg18513313
cg14673387
cg04110601
cg02974931
cg05521792
cg12497224
cg11790857
cg24385334
cg09465786
cg02783103
cg08984023
cg15591678
cg08867893
cg07852757
cg09011742
cg15909933
cg24331301
cg25798987
cg11854806
cg11036831
cg12091732
cg07023791
cg05404309
cg03356747
cg03370738
cg24458474
cg23813514
cg03052869
cg20649951
cg01229798
cg27018185
cg12005098
cg02079377
cg02584459
cg00197495
cg19902394
cg07143898
cg13196826
cg23700044
cg10188732
cg12342334
cg09874752
cg06576393
cg10914555
cg05937453
cg17820890
cg22831607
cg07834955
cg18577511
cg21781988
cg09788492
cg19229344
cg13384781
cg22898797
cg22964842
cg17945419
cg25741023
cg14374861
cg15507321
cg07050616
cg16584573
cg09376854
cg07754999
cg24770596
cg08050235
cg17567560
cg20668662
cg18675043
cg01833196
cg13563903
cg26526374
cg19245941
cg05045130
cg24252925
cg18044663
cg19236679
cg03503087
cg18672939
cg27341926
cg11390957
cg10143067
cg25662463
cg26339504
cg12112529
cg19721867
cg16099210
cg19617377
cg01043119
cg16788322
cg20403498
cg19564098
cg17498296
cg22603247
cg09345512
cg00660608
cg03084724
cg08932440
cg16019809
cg18368487
cg02697115
cg27628784
cg15344419
cg25446309
cg22473973
cg03157531
cg06082745
cg11197015
cg11689407
cg16447865
cg27583690
cg09260089
cg03905847
cg17988460
cg24659054
cg01303723
cg04293902
cg26450740
cg09639725
cg00745555
cg26583481
cg00249511
cg25774643
cg20931042
cg06825142
cg00556112
cg12928379
cg26367591
cg16307705
cg26686277
cg20209956
cg13334650
cg22723056
cg15344220
cg20665459
cg02629281
cg08481246
cg21460402
cg12740527
cg21204804
cg08788717
cg20771178
cg00450824
cg00393798
cg03405315
cg15247111
cg17679104
cg10376408
cg16915821
cg04100696
cg17039391
cg06943667
cg20973347
cg15603424
cg26676559
cg22863523
cg11697588
cg16245265
cg08929188
cg01406482
cg02434443
cg11981631
cg24480695
cg14270348
cg18131689
cg09968630
cg20634738
cg20115218
cg19639184
cg25938977
cg26242583
cg13083436
cg25381667
cg25457956
cg11213308
cg11855526
cg24185576
cg05486213
cg22891988
cg25385529
cg21764190
cg15778437
cg05091519
cg02524954
cg19074340
cg07193766
cg01952234
cg13450005
cg26985666
cg18494399
cg24634422
cg08361684
cg00847017
cg20062650
cg04549333
cg04970352
cg26365854
cg24335138
cg04988423
cg18893138
cg02757194
cg00107629
cg04067139
cg01698298
cg23760165
cg25303599
cg09396196
cg27017482
cg25616216
cg15890274
cg13708218
cg16624692
cg11198128
cg17318632
cg01098237
cg02403180
cg23964057
cg18947739
cg03631755
cg24199112
cg02882381
cg12319507
cg04602060
cg17038667
cg08783509
cg09802835
cg23619769
cg03506033
cg11862642
cg17579825
cg03648711
cg14294793
cg01149449
cg12841273
cg14697835
cg06892009
cg04983516
cg09673208
cg05099909
cg12246510
cg02409108
cg00455452
cg22623080
cg12532343
cg06714320
cg09474081
cg08402652
cg23018873
cg09671810
cg13195923
cg06447552
cg25670060
cg06122148
cg16471850
cg07748540
cg02120582
cg18403606
cg02649987
cg23984434
cg15847198
cg02989669
cg25918303
cg20905516
cg15648026
cg03725852
cg21068911
cg02989521
cg19266910
cg17498773
cg04182321
cg24575245
cg21406100
cg10174931
cg23632529
cg07117674
cg03813168
cg26578621
cg13643376
cg04974587
cg14652031
cg03532274
cg22879515
cg21881253
cg24041078
cg12506005
cg06459000
cg02875118
cg07673133
cg11210881
cg15630907
cg05578358
cg24186674
cg01204606
cg04976484
cg15407505
cg12150784
cg02159731
cg07976064
cg14859854
cg10096161
cg02873321
cg03401096
cg10904699
cg05289253
cg27355456
cg09037089
cg08590601
cg19897940
cg13755070
cg02526522
cg06072021
cg17872757
cg11017065
cg13464448
cg12658947
cg04621578
cg14962363
cg13491690
cg21692846
cg03323292
cg03108229
cg18375494
cg03315869
cg03709792
cg06029846
cg11388325
cg12080391
cg10363246
cg12376068
cg25283609
cg03028472
cg12304599
cg22374861
cg09736112
cg05161082
cg08347047
cg10437806
cg06241792
cg15308062
cg11901043
cg01085837
cg08530237
cg09354309
cg12253830
cg21521683
cg17079833
cg14242042
cg08972130
cg03625010
cg06867829
cg17853504
cg04389422
cg10158080
cg14477452
cg15247645
cg23811464
cg02606327
cg10367097
cg11684647
cg27493301
cg16041660
cg16087447
cg24400921
cg20459111
cg22868282
cg05728754
cg07561017
cg20255775
cg17054969
cg10216353
cg03257341
cg15336765
cg09101796
cg04034767
cg00817367
cg07078225
cg06858186
cg14215586
cg16520288
cg24009736
cg21346925
cg04455164
cg13867865
cg23684878
cg14019323
cg23013309
cg07641524
cg08636169
cg01263292
cg05854114
cg01578987
cg21068269
cg13670601
cg02492791
cg24083469
cg19863542
cg06552356
cg00765312
cg13565656
cg07526042
cg22538054
cg21067341
cg04851712
cg16921310
cg16712637
cg02246645
cg27420520
cg03808158
cg25130672
cg05119480
cg04578997
cg21548032
cg07175149
cg12970542
cg16162324
cg22724500
cg25566352
cg18061259
cg22326903
cg22685245
cg10229294
cg11527326
cg00802728
cg12437821
cg02405073
cg26682580
cg09048530
cg07546255
cg22781950
cg15698568
cg23477406
cg25531700
cg22368664
cg19027571
cg21645164
cg23653008
cg27040423
cg26394825
cg07951978
cg27382164
cg26832509
cg08572734
cg02012576
cg14467488
cg04901121
cg00449798
cg05460980
cg20193324
cg08279184
cg14626375
cg26220773
cg23952644
cg12147137
cg13353699
cg17565078
cg00590851
cg03192775
cg16302790
cg07017374
cg14660839
cg05598562
cg09400887
cg02340053
cg25012919
cg13258563
cg11678027
cg16741041
cg25468863
cg22609576
cg12363807
cg04117229
cg13975523
cg26224671
cg10482596
cg17186025
cg19025435
cg19191500
cg12379940
cg22667178
cg25422943
cg08705697
cg19497031
cg14123923
cg01994205
cg08097882
cg26110710
cg21194448
cg19391029
cg09083627
cg02648941
cg24847541
cg16423505
cg14778311
cg08997628
cg19063972
cg00800383
cg27253670
cg25264081
cg08386091
cg00756058
cg15792252
cg11244340
cg07931391
cg12907379
cg19385331
cg06313119
cg25082959
cg26097011
cg16398329
cg24507144
cg04561389
cg14214706
cg03141482
cg13582072
cg25530246
cg24909466
cg27301032
cg25463470
cg04832466
cg23411440
cg15476528
cg01557297
cg19736128
cg11840125
cg15384598
cg23918580
cg07559273
cg12920180
cg24773418
cg03298319
cg10460377
cg14251622
cg17003293
cg23664459
cg05917460
cg02150867
cg18683604
cg13592399
cg26394244
cg10042106
cg17205316
cg25097436
cg11737232
cg02162886
cg01451328
cg22871002
cg10981009
cg05173737
cg01613638
cg01582473
cg02300216
cg18493027
cg15996043
cg05203877
cg23609571
cg14174099
cg08265644
cg03802461
cg11025763
cg09953239
cg16585306
cg23272632
cg16385571
cg12097080
cg12212555
cg05330297
cg22138430
cg10002178
cg26099766
cg06918804
cg00745231
cg07570570
cg08505473
cg23695707
cg10042799
cg19870698
cg16535717
cg07003632
cg14185025
cg01045612
cg19891001
cg14867604
cg09864715
cg00723271
cg20070026
cg05920961
cg23461800
cg13005999
cg21495139
cg01545587
cg11597832
cg04744917
cg07193234
cg15278646
cg21323441
cg11794877
cg14602341
cg17982165
cg10737663
cg01831896
cg26575690
cg16676492
cg04657205
cg12600289
cg07548089
cg09684485
cg22117850
cg03848381
cg04125371
cg03535663
cg19908534
cg15385562
cg10480343
cg22535307
cg02746187
cg01663018
cg12352124
cg00690311
cg12686317
cg19850348
cg13778723
cg14805347
cg02888131
cg09162949
cg07060006
cg03059131
cg10298557
cg08574592
cg18136062
cg09112687
cg13301933
cg01691639
cg20041802
cg27280396
cg05054468
cg16611654
cg13434638
cg10576051
cg23969342
cg24133784
cg24374861
cg11315754
cg17588266
cg08044969
cg19431448
cg04813639
cg11821817
cg05804863
cg00462168
cg19165854
cg11235741
cg04184836
cg11797092
cg01667646
cg21145136
cg09201151
cg04627496
cg04920689
cg23999695
cg00414898
cg03209642
cg26739280
cg15391302
cg07621075
cg08769966
cg24342409
cg02094232
cg15573040
cg25968835
cg08695763
cg16218980
cg04823168
cg20899253
cg01950845
cg26470794
cg17297216
cg26540367
cg06319822
cg26976732
cg02925162
cg09635053
cg05933904
cg27557378
cg26705553
cg02678084
cg16468187
cg01722994
cg00359911
cg06088324
cg07106490
cg03132773
cg10370599
cg04279973
cg03306374
cg03217795
cg09507526
cg26933063
cg24862668
cg27014135
cg26734696
cg03394150
cg09528825
cg10471437
cg03921753
cg06192555
cg00843236
cg15415545
cg07049552
cg08347500
cg12492345
cg04153740
cg10273340
cg06728579
cg01466678
cg11306587
cg13031432
cg00984694
cg04797985
cg05469759
cg08384171
cg00262031
cg06650115
cg26624576
cg08601917
cg09233013
cg06277900
cg03811260
cg09546168
cg05523056
cg07821427
cg04658772
cg00497967
cg07857243
cg01256089
cg04626565
cg05374412
cg06523022
cg08157228
cg08145698
cg10453425
cg00745606
cg19816938
cg07464092
cg09741221
cg06285925
cg25520679
cg17029019
cg07834574
cg20814095
cg22298430
cg27230784
cg11487526
cg08581937
cg27576755
cg10020356
cg05562381
cg11156672
cg24371075
cg09359907
cg01653005
cg04743961
cg07848706
cg16202470
cg23415756
cg01463565
cg22937649
cg02295078
cg00350003
cg02984614
cg09628838
cg08967802
cg04906989
cg04790084
cg06459443
cg27213352
cg23397741
cg12279877
cg05527869
cg10043865
cg02795515
cg10694741
cg07280482
cg07997493
cg05548912
cg10162691
cg05270634
cg19548479
cg24940138
cg15026277
cg16638385
cg13077545
cg12473285
cg25905674
cg11775528
cg04992638
cg08247376
cg17222164
cg03048083
cg01627847
cg08124910
cg24542751
cg08473090
cg11731737
cg26606256
cg12379948
cg26281453
cg09775582
cg20568196
cg03639783
cg26212877
cg11361827
cg12314713
cg00024472
cg06052921
cg21309100
cg05639912
cg05452524
cg05264587
cg08592707
cg02071825
cg15386368
cg24526702
cg19141563
cg16958716
cg14689219
cg12658720
cg08863844
cg14688962
cg01036409
cg11058154
cg01697732
cg27066284
cg06685177
cg26729197
cg09563244
cg25019648
cg00266322
cg25306087
cg09461395
cg15574312
cg07781162
cg19249708
cg00958884
cg00654814
cg06848185
cg19554255
cg16779463
cg17300544
cg03804136
cg15044248
cg02884239
cg27591450
cg10362542
cg04093932
cg00094739
cg12865552
cg14409414
cg24488602
cg14954491
cg13355248
cg17775235
cg19177795
cg14129397
cg14133708
cg05102581
cg26790372
cg16304950
cg12967001
cg16622495
cg23564700
cg16924702
cg22335490
cg22091110
cg04684656
cg16086373
cg16480938
cg08651034
cg05870479
cg11814464
cg01946574
cg04274487
cg03507241
cg13366352
cg18914514
cg05109245
cg01562349
cg14034197
cg17959327
cg10416527
cg20743280
cg21739658
cg22679003
cg12208258
cg06090660
cg02840109
cg16501308
cg05245861
cg20820063
cg14839351
cg12466737
cg06103031
cg15179725
cg25216403
cg12300498
cg25723585
cg16330517
cg25772559
cg12989560
cg05529506
cg11931731
cg02725055
cg23482397
cg26775191
cg27602263
cg15215560
cg12816979
cg04908789
cg02278437
cg00731917
cg14120010
cg27347269
cg12799689
cg23434186
cg21529405
cg05928649
cg11993230
cg00854242
cg26721264
cg15146859
cg16452086
cg26298979
cg24102241
cg02966153
cg27317433
cg10808783
cg03306486
cg19333963
cg08288406
cg13742526
cg22774088
cg01459807
cg03536983
cg26797585
cg22963915
cg13535593
cg07752026
cg06065657
cg08664323
cg03316176
cg06488775
cg00351011
cg06458554
cg03247892
cg12169233
cg12040486
cg01172903
cg11767984
cg00875960
cg17287725
cg02914087
cg06429617
cg17857070
cg03682421
cg04324758
cg27101125
cg01462053
cg07721276
cg15528091
cg05606136
cg06907708
cg15073853
cg11610754
cg12286569
cg10192047
cg21881034
cg08853419
cg24924091
cg15424739
cg11609001
cg24482234
cg15201536
cg22582862
cg07655636
cg03803071
cg07620039
cg21537383
cg05984554
cg05525743
cg01518188
cg00757082
cg09614724
cg23091984
cg15409931
cg04497176
cg27212234
cg09479015
cg05004321
cg26613140
cg15131414
cg27545919
cg00578154
cg22379207
cg10400937
cg07825094
cg18876786
cg09567473
cg24775172
cg06466031
cg02370417
cg15322783
cg21761844
cg03060201
cg03443751
cg14142713
cg03884783
cg08630279
cg21850254
cg11237751
cg19655456
cg17778441
cg02385791
cg24588375
cg02711801
cg23296010
cg14732998
cg15139588
cg18154014
cg25875213
cg04784475
cg20232102
cg13564825
cg09464194
cg01519877
cg10832304
cg22961275
cg11396791
cg12225910
cg15088000
cg23347273
cg09793279
cg15661473
cg13645732
cg13546240
cg11716106
cg09789590
cg06747432
cg10788735
cg23928165
cg13338783
cg09628601
cg16529563
cg04781584
cg13484549
cg00421363
cg00745399
cg07528613
cg12003318
cg11583963
cg07745418
cg15038664
cg11081729
cg15167155
cg11265561
cg07686635
cg01620580
cg12142445
cg26705425
cg07952047
cg16969623
cg15205507
cg08166750
cg27537628
cg13916740
cg20984085
cg25267765
cg12973930
cg23850212
cg21970554
cg18576158
cg26970847
cg24150232
cg11140785
cg00846300
cg23986470
cg20655405
cg14786398
cg01325460
cg04696193
cg10157975
cg17849956
cg00397851
cg13788592
cg07494047
cg22411784
cg09555914
cg13644629
cg00513060
cg05547888
cg22922289
cg11259628
cg17655978
cg02835214
cg07697981
cg18113994
cg13359948
cg20176532
cg22731359
cg16246961
cg05119514
cg00664634
cg21653184
cg06243556
cg07657064
cg23229395
cg12042659
cg03735888
cg16595760
cg23697417
cg19937938
cg17125477
cg10555583
cg14424538
cg07408114
cg23448584
cg06404175
cg12099952
cg10748765
cg04125300
cg02893482
cg21463763
cg17064051
cg16884569
cg20656261
cg07994622
cg21844450
cg25488669
cg12388309
cg25143824
cg14852134
cg09062550
cg01397679
cg07070391
cg06287318
cg22906273
cg07684169
cg25397597
cg22152407
cg08244522
cg01505767
cg12358000
cg13727122
cg13544006
cg26366107
cg03378876
cg24463006
cg26877715
cg12510981
cg21656726
cg22128431
cg25932164
cg01664670
cg16844989
cg23226129
cg25481073
cg13919438
cg06908806
cg13088368
cg06962944
cg13459498
cg03011535
cg12343182
cg20498414
cg21500133
cg27445400
cg09987011
cg06976395
cg07532515
cg04994084
cg12041848
cg03361585
cg27511255
cg13795264
cg09110402
cg01663603
cg15543919
cg16537756
cg14282904
cg23634087
cg22685975
cg23359394
cg22175764
cg01278387
cg26690949
cg16919517
cg24500900
cg18872321
cg25667841
cg07914822
cg05295038
cg09893588
cg01539036
cg03885271
cg02650317
cg20213228
cg15571277
cg21258057
cg09196068
cg26495865
cg05269938
cg06978388
cg08371659
cg05991314
cg12038935
cg06001237
cg02105691
cg19157580
cg02485200
cg14553600
cg13769223
cg03382304
cg06479755
cg24262066
cg00472814
cg11189837
cg15621322
cg19523085
cg12734954
cg00615473
cg02367930
cg27118059
cg06464111
cg17016394
cg01543173
cg03732762
cg03867475
cg01090834
cg10457056
cg24496978
cg19950455
cg09622447
cg21303803
cg16626809
cg16099707
cg21384203
cg16332936
cg01697719
cg20401551
cg03133266
cg26111157
cg08105965
cg07312514
cg00627241
cg15924457
cg03847716
cg10139651
cg21634064
cg19446838
cg09745440
cg15479068
cg11946336
cg25887069
cg01961447
cg07879739
cg20956278
cg02038168
cg18399321
cg10455938
cg21293611
cg24402603
cg04480903
cg09021039
cg11428482
cg25976257
cg20495645
cg20525183
cg01995480
cg23080354
cg25561581
cg10080155
cg16818414
cg04689080
cg27308329
cg03957481
