# Supplementary material for: Pan-cancer stratification of solid human epithelial tumors and cancer cell lines reveals commonalities and tissue-specific features of the CpG island methylator phenotype
Source: Epigenetics Chromatin. 2015 Apr 17;8:14. doi: 10.1186/s13072-015-0007-7 (PMC4424513; doi:10.1186/s13072-015-0007-7)
Supplement: Additional file 3: — Selected sets of differentially methylated probes for TCGA samples. [file 13072_2015_7_MOESM3_ESM.zip › CIMP_differentiallyMethylatedProbes_HNSC.txt]

cg15472784
cg05121790
cg07166679
cg13969001
cg24379252
cg15467646
cg12700145
cg18018890
cg23012731
cg10106804
cg04900427
cg18115627
cg04023150
cg15576900
cg12049688
cg27636310
cg03257575
cg19807257
cg03401357
cg16064054
cg05919360
cg04937080
cg05375728
cg27510182
cg24351410
cg10249375
cg00466108
cg07027116
cg11235152
cg13823136
cg13463054
cg24924936
cg26072058
cg19365673
cg16007456
cg14421860
cg11595545
cg01423964
cg06750832
cg07808555
cg09410234
cg25201881
cg27304110
cg12804010
cg19624849
cg22877509
cg19516515
cg26022183
cg15072319
cg05338433
cg08460041
cg26248173
cg00100121
cg13958426
cg00002719
cg04123776
cg17105834
cg13843613
cg04209911
cg13685951
cg06515144
cg20318608
cg05719164
cg21963643
cg18533386
cg02974928
cg05391318
cg02588107
cg20264068
cg01926051
cg25723050
cg00290506
cg07230107
cg00078968
cg02058715
cg03940848
cg04568492
cg18196782
cg07790615
cg07914084
cg00371368
cg24666702
cg22344188
cg15748490
cg01535698
cg25208017
cg24843474
cg01794473
cg12629875
cg25181651
cg18863333
cg15034345
cg14776201
cg04043795
cg13131095
cg20172627
cg12206199
cg01576677
cg14168530
cg13223402
cg03603951
cg13913015
cg11573679
cg07080358
cg26117023
cg08047376
cg20072442
cg23665824
cg20792735
cg00549910
cg13946520
cg17108819
cg27111463
cg18404308
cg10583000
cg20727142
cg25045746
cg17529832
cg06122635
cg00778995
cg11014373
cg05311412
cg18771173
cg04617755
cg01886957
cg06530490
cg22830113
cg12035092
cg02527047
cg10664112
cg13101087
cg01011748
cg14630357
cg23491599
cg12276123
cg18481230
cg06382344
cg01419831
cg12944197
cg12769138
cg10858215
cg02746725
cg06952671
cg21995919
cg16057262
cg21245277
cg21541833
cg01157126
cg09035284
cg25908985
cg09424526
cg23807890
cg12974388
cg15674193
cg09615224
cg06014401
cg24961583
cg07892785
cg11142705
cg23141355
cg01139508
cg22702772
cg19227130
cg13491481
cg25947544
cg15356923
cg12417685
cg12219082
cg05586304
cg05152589
cg03329165
cg07251099
cg05937969
cg25729826
cg22895305
cg23816347
cg02604524
cg22512438
cg08195943
cg20962137
cg18115215
cg27505273
cg08073312
cg06613095
cg16434657
cg01755562
cg04472725
cg06822689
cg12668399
cg22639293
cg02128651
cg18424634
cg17344755
cg26772854
cg17094985
cg06844012
cg21474897
cg21389743
cg15987088
cg21176048
cg17202313
cg04003850
cg04350913
cg22834653
cg06913330
cg25990363
cg14654886
cg05542338
cg01834022
cg04575395
cg11523290
cg27264049
cg15994026
cg02108033
cg18790597
cg08319991
cg00516513
cg10454246
cg15190742
cg13740698
cg24084504
cg16405637
cg06269673
cg16862295
cg14866200
cg01565320
cg08438033
cg01049530
cg20276585
cg05718036
cg02468050
cg21187769
cg09100013
cg17334018
cg01194057
cg21782409
cg01962428
cg10074544
cg06468908
cg04188273
cg11979589
cg05791136
cg13486410
cg04825327
cg19971716
cg13643914
cg24727399
cg10863741
cg21077559
cg03227184
cg04638468
cg08553437
cg24912438
cg04035209
cg02562431
cg10056356
cg03202804
cg03405515
cg21748223
cg10341154
cg06481168
cg03304610
cg03413465
cg19178853
cg03676512
cg05536800
cg08576864
cg18443378
cg08684639
cg21219692
cg15131808
cg14732324
cg15212349
cg27348223
cg04210284
cg27037018
cg04201750
cg22762492
cg15409013
cg06554120
cg04996219
cg07195011
cg13368756
cg16048517
cg15015920
cg25092681
cg00339556
cg01791874
cg21901718
cg13912115
cg00984146
cg04223424
cg19697475
cg23123909
cg04569837
cg14718568
cg14773260
cg17936721
cg01283201
cg05542262
cg27087622
cg10571951
cg14615784
cg02320454
cg18840956
cg22991959
cg04633600
cg16430072
cg26063563
cg01894048
cg16604243
cg09463882
cg16707405
cg14470895
cg23180938
cg08516516
cg11036833
cg14441976
cg14650610
cg13933262
cg10435816
cg00251610
cg24886267
cg14743594
cg08862890
cg02511231
cg05545672
cg17316316
cg05766140
cg17228900
cg06392169
cg12612118
cg21277995
cg11564981
cg09535605
cg05347898
cg16306115
cg07791578
cg08260959
cg21425842
cg07085962
cg10736063
cg25022355
cg23164203
cg27577527
cg06759058
cg22007163
cg22058708
cg27658416
cg14103680
cg06078334
cg18344922
cg21529533
cg08548396
cg22779991
cg02781060
cg06768203
cg22014661
cg15368905
cg23424273
cg16528511
cg14186641
cg04207385
cg04537567
cg20295992
cg08382226
cg21239311
cg10068034
cg10259748
cg22334665
cg02026062
cg07641160
cg08628584
cg13323701
cg02330121
cg11430157
cg26532358
cg18210226
cg01043019
cg20334627
cg26483578
cg06181518
cg11518846
cg20980055
cg05085230
cg11664500
cg14287112
cg22871668
cg14270292
cg01401376
cg21607030
cg17208528
cg19003797
cg03114255
cg16716750
cg00622837
cg19675288
cg06073449
cg02566288
cg20361909
cg21760146
cg01327552
cg27331241
cg00356183
cg08558397
cg08507422
cg06223466
cg26468007
cg01246835
cg24785946
cg22339356
cg16278512
cg02400740
cg13733314
cg02386159
cg24885417
cg16964348
cg25884711
cg17035412
cg17969084
cg07302069
cg15797110
cg09017619
cg24610236
cg14896516
cg14604568
cg15988350
cg00159100
cg07122245
cg19118812
cg08453021
cg06338562
cg11372090
cg15067340
cg11878069
cg25783719
cg10806140
cg08608193
cg04403917
cg01893212
cg02467990
cg09493505
cg16697214
cg19868631
cg02910208
cg09382800
cg23849078
cg02300154
cg05270344
cg04710402
cg23998645
cg12973591
cg20230721
cg08172445
cg10119082
cg27080725
cg07841815
cg13207797
cg14562712
cg27100436
cg22338567
cg07697895
cg10717290
cg24565369
cg01426853
cg10747023
cg09493063
cg04861380
cg19336959
cg17362861
cg00469207
cg21929943
cg16476975
cg12820681
cg05151803
cg09970120
cg20183619
cg09727277
cg04828133
cg19691563
cg19814400
cg21038156
cg03976877
cg01200640
cg01369750
cg23156916
cg15908006
cg23818621
cg16424920
cg10866298
cg21535000
cg12877251
cg15248835
cg10543574
cg07401230
cg27392850
cg16266667
cg26831415
cg20521389
cg05310249
cg07005294
cg22841810
cg00829961
cg11755107
cg09258813
cg11207534
cg05166490
cg16330450
cg20518155
cg03087912
cg05254590
cg15836635
cg02182795
cg16504626
cg10397440
cg19502867
cg20702559
cg00994693
cg05578989
cg09698548
cg12538248
cg20910102
cg14898260
cg20980783
cg02919936
cg11052780
cg26198463
cg14703605
cg27039662
cg01774159
cg10184889
cg01978558
cg01806520
cg13211683
cg00421139
cg03734437
cg18233405
cg08492090
cg00910695
cg14733048
cg04857420
cg12545993
cg23158731
cg03120091
cg16696270
cg22060073
cg24971209
cg11585820
cg23333878
cg13513288
cg06797533
cg13439181
cg20227976
cg14306956
cg13867237
cg18507707
cg18794577
cg11027140
cg16827459
cg14192957
cg14266251
cg13759674
cg00530925
cg20014049
cg18920423
cg04063945
cg04275404
cg03650342
cg03476087
cg11986813
cg26255807
cg00326958
cg06048524
cg17267805
cg04110601
cg24636477
cg05997350
cg17994569
cg26785954
cg03425110
cg06419761
cg17958658
cg13262165
cg04115659
cg19229344
cg22689833
cg25889711
cg20100910
cg22898797
cg23167259
cg24686074
cg25523509
cg25741023
cg23003534
cg17567560
cg18932798
cg02320740
cg08768569
cg10601616
cg26526374
cg13320291
cg27034576
cg06298519
cg19485539
cg18044663
cg19236679
cg03503087
cg18672939
cg08194313
cg27341926
cg23898073
cg23524195
cg10143067
cg13457172
cg25662463
cg09176256
cg17498296
cg22603247
cg04820634
cg15344419
cg23632875
cg01261798
cg27583690
cg03905847
cg17988460
cg24659054
cg15304699
cg01303723
cg04293902
cg09639725
cg15825786
cg23380558
cg02767771
cg19580752
cg00745555
cg20931042
cg06825142
cg00556112
cg12928379
cg22074576
cg16307705
cg03559682
cg22096450
cg25778535
cg02994974
cg12083965
cg22863523
cg16245265
cg00332249
cg02434443
cg11095319
cg10955973
cg05899726
cg04653710
cg18411500
cg22769941
cg14749465
cg02510267
cg18131689
cg13205384
cg20115218
cg19639184
cg01948390
cg03988778
cg10022526
cg16616521
cg15778437
cg19908556
cg26848718
cg13450005
cg06560887
cg08408994
cg26379859
cg04067139
cg10868875
cg11198128
cg23964057
cg13703576
cg04602060
cg15020425
cg24359323
cg25717182
cg06022507
cg23650423
cg27296293
cg07748540
cg02120582
cg03225817
cg04747226
cg07972135
cg21217024
cg17498773
cg25782847
cg24266670
cg13839457
cg03401096
cg12859211
cg05509659
cg17872757
cg11017065
cg26858704
cg16897114
cg24292235
cg16643851
cg06797925
cg06598091
cg24979348
cg25283609
cg11901043
cg01085837
cg09658429
cg08530237
cg23930313
cg20707780
cg13604337
cg08803500
cg10641615
cg24096964
cg07791427
cg05441768
cg20041366
cg23148701
cg17477445
cg04455164
cg19998368
cg15731056
cg13867865
cg27579953
cg26272220
cg05143887
cg13565656
cg07526042
cg21380341
cg22538054
cg11554266
cg16921310
cg16712637
cg02246645
cg27420520
cg20718350
cg04745673
cg17315500
cg03817911
cg03072984
cg21176643
cg01638592
cg11213520
cg23922454
cg21962423
cg06867377
cg05065572
cg14214262
cg08985029
cg25079102
cg16559598
cg24675150
cg14135814
cg01070209
cg21011827
cg26682580
cg10541517
cg02543772
cg16025847
cg02012576
cg07920503
cg22029275
cg10034364
cg12800698
cg22578843
cg17200768
cg07213036
cg00130039
cg16201038
cg11453719
cg07017374
cg13031171
cg20752818
cg18682423
cg02233559
cg06639332
cg12379940
cg22667178
cg24079361
cg05873889
cg15728861
cg11854491
cg08567279
cg17535595
cg06971129
cg18032190
cg24236409
cg12602112
cg13434989
cg10016380
cg14123923
cg27398263
cg09083627
cg16423505
cg16232183
cg06428163
cg04603730
cg10305311
cg27513979
cg07931391
cg12907379
cg25082959
cg19839798
cg13582072
cg15292275
cg02155884
cg11186405
cg04832466
cg15384598
cg16761581
cg13631572
cg16215203
cg25556905
cg24773418
cg05372242
cg14408465
cg18106312
cg14897833
cg07975778
cg13592399
cg01231779
cg01781974
cg26394244
cg05302386
cg19600750
cg10042106
cg16322262
cg15436096
cg09859398
cg04186360
cg16411251
cg01141940
cg11737232
cg14926717
cg05829782
cg23695707
cg21063282
cg01533258
cg21495612
cg18627235
cg04245645
cg18912484
cg24034005
cg27043010
cg11193865
cg01556502
cg13005999
cg01545587
cg20174066
cg00288824
cg09984339
cg02245837
cg15523238
cg18194306
cg27553667
cg12919520
cg12012932
cg14394692
cg08495115
cg26727488
cg06540146
cg03062549
cg08095196
cg14525688
cg24498031
cg13892980
cg04305879
cg11939465
cg05068428
cg01036164
cg04812615
cg08680048
cg22297146
cg14860120
cg14805347
cg19890277
cg26268621
cg16611005
cg07060006
cg20987924
cg03059131
cg11601252
cg13834146
cg09193347
cg06959053
cg20574415
cg20973720
cg15156078
cg25673084
cg09103619
cg12628659
cg22435300
cg16464483
cg21956337
cg05901579
cg01926877
cg03281661
cg07204255
cg03791450
cg09229683
cg04342955
cg03057083
cg04557544
cg18578405
cg01705052
cg06088324
cg03217795
cg09507526
cg03131298
cg02809746
cg08526074
cg05151154
cg08806408
cg06653699
cg00177451
cg09774787
cg03015433
cg06524479
cg05440435
cg03469521
cg06277900
cg05523056
cg03238797
cg07821427
cg08501426
cg25971347
cg00314966
cg27434245
cg00745606
cg06907418
cg03741619
cg11992351
cg07834574
cg20814095
cg13781853
cg13605398
cg25116216
cg13000649
cg00073010
cg11501438
cg14215472
cg06668194
cg03146993
cg07103093
cg03433642
cg10498434
cg20668644
cg05548912
cg24104567
cg02763536
cg16208357
cg06093379
cg26212877
cg11361827
cg07438617
cg21546671
cg14458834
cg15565065
cg08151857
cg01469027
cg11561737
cg09130077
cg18479972
cg18087672
cg24341611
cg14598327
cg08637438
cg24932788
cg01524174
cg18944047
cg12483561
cg09461395
cg27494087
cg16779463
cg15044248
cg02884239
cg14496450
cg09236176
cg10362542
cg13261713
cg24287438
cg21438101
cg18319029
cg16304950
cg23564700
cg16924702
cg03117976
cg25958283
cg25400229
cg01562349
cg17959327
cg10416527
cg21678445
cg06722216
cg20914464
cg16657538
cg15049968
cg17012181
cg24513433
cg06067372
cg10835584
cg26460471
cg22072795
cg12816979
cg04908789
cg27347269
cg16580499
cg16433156
cg06954658
cg13135595
cg09913956
cg26646370
cg06065657
cg13950603
cg08409173
cg23936587
cg19526626
cg12040486
cg17279338
cg03087507
cg02727444
cg04476062
cg01172903
cg11767984
cg06429617
cg19355186
cg08305551
cg17976191
cg25936054
cg04704053
cg07931411
cg06907708
cg07614018
cg15201536
cg22582862
cg07655636
cg03803071
cg07620039
cg21537383
cg18777119
cg27058257
cg05525743
cg05804948
cg07900968
cg24724633
cg25886284
cg19406736
cg15113922
cg25546901
cg15322783
cg21761844
cg03060201
cg19655456
cg14732998
cg15139588
cg18154014
cg25875213
cg22521696
cg13564825
cg06740600
cg11957331
cg17904997
cg13498858
cg20434926
cg17296166
cg10788735
cg17787159
cg15779837
cg11376305
cg04781584
cg00421363
cg02854695
cg19753794
cg07382943
cg19725343
cg13393110
cg09313053
cg27089125
cg12950007
cg18765463
cg07528613
cg11904204
cg21902754
cg12003318
cg06552182
cg01268683
cg09263407
cg19660239
cg18729357
cg04318704
cg10332700
cg15038664
cg11081729
cg15167155
cg17169289
cg07686635
cg01620580
cg12142445
cg07952047
cg16969623
cg22049569
cg01450390
cg25253677
cg15708153
cg18787401
cg26309134
cg08697092
cg13916740
cg20984085
cg25267765
cg07135042
cg02776314
cg03280624
cg27009208
cg01873234
cg26612735
cg08063125
cg14277392
cg14042851
cg19358877
cg12973930
cg25963041
cg23850212
cg22054362
cg21970554
cg03153658
cg22935456
cg09265529
cg24334111
cg04342092
cg26246807
cg12074025
cg08048222
cg21653184
cg06243556
cg07657064
cg23229395
cg19776201
cg12042659
cg03735888
cg24366702
cg00868383
cg04015907
cg05874732
cg21844450
cg27591117
cg20191310
cg26582643
cg02116953
cg11667020
cg22474464
cg09252495
cg19054524
cg06226567
cg10500512
cg10599900
cg13662093
cg03414318
cg10615414
cg24454144
cg10216615
cg22128431
cg24834740
cg25649000
cg03403065
cg17859110
cg06962944
cg13459498
cg03011535
cg12343182
cg20498414
cg21500133
cg07139762
cg23813156
cg27207308
cg05932408
cg09123431
cg00741836
cg20107395
cg22175764
cg17146570
cg01645295
cg21161253
cg06550340
cg02650317
cg15699267
cg03387135
cg01052879
cg18627360
cg09184429
cg11433319
cg21646598
cg09542111
cg08870743
cg23253569
cg27357571
cg17016394
cg27280904
cg26770917
cg04125350
cg04965987
cg16886987
cg23909013
cg08056957
cg08748948
cg02440976
cg03133266
cg08369872
cg22517656
cg22199216
cg19343631
cg16483867
cg13298682
cg19963025
cg18129621
cg21634064
cg19446838
cg09745440
cg24060451
cg13836638
cg04689080
cg27308329
cg04198308
cg07849823
