# Supplementary material for: Pan-cancer stratification of solid human epithelial tumors and cancer cell lines reveals commonalities and tissue-specific features of the CpG island methylator phenotype
Source: Epigenetics Chromatin. 2015 Apr 17;8:14. doi: 10.1186/s13072-015-0007-7 (PMC4424513; doi:10.1186/s13072-015-0007-7)
Supplement: Additional file 3: — Selected sets of differentially methylated probes for TCGA samples. [file 13072_2015_7_MOESM3_ESM.zip › CIMP_differentiallyMethylatedProbes_KIRC.txt]

cg20677901
cg00922376
cg05346841
cg26558485
cg25764899
cg17800654
cg18322569
cg11823511
cg16269733
cg07149609
cg20810478
cg23054189
cg20146541
cg07533148
cg07065111
cg23668184
cg20927661
cg14875171
cg17526573
cg07203423
cg19544662
cg16232126
cg03753331
cg13274077
cg20148575
cg13331200
cg05768427
cg18862481
cg16768018
cg03900143
cg04894619
cg17891759
cg06594404
cg15092343
cg03544320
cg10192893
cg22153181
cg00663077
cg18034737
cg07195011
cg02344943
cg24813736
cg27615388
cg04306063
cg27403635
cg12940822
cg25084878
cg14441976
cg17391928
cg21051519
cg01142710
cg05016408
cg23873669
cg25720804
cg20764887
cg17840719
cg00582971
cg11764900
cg27260772
cg16587616
cg06793562
cg09701702
cg17760405
cg14765959
cg12744820
cg08875948
cg09754845
cg04217778
cg05848863
cg26818735
cg24624901
cg18961681
cg18249173
cg17985646
cg01893212
cg02467990
cg07143083
cg17239236
cg16288089
cg08832624
cg08572611
cg27085741
cg11747183
cg06495961
cg27032232
cg03532926
cg14564076
cg23572908
cg26925231
cg12296772
cg23290344
cg09442654
cg10095242
cg06808751
cg11701471
cg25614094
cg15427886
cg12877723
cg18343437
cg26559315
cg07837260
cg04088969
cg16690757
cg03171770
cg04425920
cg27649073
cg15475851
cg00824018
cg16664405
cg05575054
cg08833577
cg09053680
cg04251368
cg12170314
cg15044957
cg08490115
cg15310492
cg05756220
cg22685409
cg03506489
cg20019985
cg20358834
cg19792599
cg11413039
cg19870512
cg27555582
cg18158990
cg07915921
cg21164131
cg10389229
cg26074603
cg09887059
cg18235050
cg16065021
cg07920503
cg27360326
cg15699226
cg16727923
cg24567424
cg03994318
cg15466862
cg05057720
cg24880701
cg03306374
cg10222027
cg15811515
cg08464190
cg02172312
cg01718742
cg20723355
cg12863545
cg26998044
cg24613080
cg26281453
cg01382110
cg25627226
cg14631834
cg17939805
cg06629130
cg22232327
cg07519816
cg05735180
cg25547580
cg24422198
cg19119032
cg06544405
cg03502002
cg07382554
cg13703871
cg08065231
cg20461196
cg04768697
cg01485075
cg00379720
cg23331421
cg26734888
cg11898486
cg22531183
cg03562414
cg25763393
cg18301583
cg20122943
cg09568464
cg05508084
cg03289872
cg00674365
cg25963041
cg24152605
cg22054362
cg25537993
cg25984671
cg25881804
cg07676859
cg16339238
cg22476268
cg19678828
