# Supplementary material for: Pan-cancer stratification of solid human epithelial tumors and cancer cell lines reveals commonalities and tissue-specific features of the CpG island methylator phenotype
Source: Epigenetics Chromatin. 2015 Apr 17;8:14. doi: 10.1186/s13072-015-0007-7 (PMC4424513; doi:10.1186/s13072-015-0007-7)
Supplement: Additional file 3: — Selected sets of differentially methylated probes for TCGA samples. [file 13072_2015_7_MOESM3_ESM.zip › CIMP_differentiallyMethylatedProbes_KIRP.txt]

cg22817993
cg12426802
cg07005055
cg03265671
cg07181406
cg14711690
cg04482794
cg07629454
cg18862481
cg08720517
cg08369368
cg06847624
cg08548396
cg17760405
cg10119082
cg20883831
cg18423852
cg15472092
cg07834955
cg07523553
cg02878244
cg23930334
cg20909686
cg07078225
cg10680264
cg09180848
cg21359747
cg16097357
cg12783819
cg17298239
cg03740978
cg03306486
cg14993276
cg23200020
cg07599133
cg06350544
cg01763575
cg01324372
cg00884093
cg02893180
