# Supplementary material for: Pan-cancer stratification of solid human epithelial tumors and cancer cell lines reveals commonalities and tissue-specific features of the CpG island methylator phenotype
Source: Epigenetics Chromatin. 2015 Apr 17;8:14. doi: 10.1186/s13072-015-0007-7 (PMC4424513; doi:10.1186/s13072-015-0007-7)
Supplement: Additional file 3: — Selected sets of differentially methylated probes for TCGA samples. [file 13072_2015_7_MOESM3_ESM.zip › CIMP_differentiallyMethylatedProbes_LIHC.txt]

cg20797142
cg08640609
cg00922376
cg05346841
cg09765994
cg15467646
cg06377278
cg17716617
cg27537203
cg15071854
cg03257575
cg15457058
cg19380001
cg23620340
cg12690148
cg05923687
cg11235152
cg20803547
cg09848789
cg19050990
cg07005523
cg10023272
cg26013553
cg11595545
cg06750832
cg19722720
cg24106636
cg04550737
cg13476854
cg02490708
cg00017221
cg14178748
cg26248173
cg06899530
cg00002719
cg08104202
cg26261793
cg05377226
cg08482694
cg16008609
cg03768777
cg03455458
cg04907523
cg25723050
cg00290506
cg22789900
cg06188229
cg26107850
cg06893138
cg11672054
cg00948275
cg14024461
cg07790615
cg14156405
cg12629875
cg23027521
cg07533148
cg25623934
cg20172627
cg01576677
cg21875802
cg18623980
cg25741215
cg16781647
cg08430329
cg07689503
cg21185289
cg26117023
cg04787024
cg00778995
cg03766620
cg22830113
cg12035092
cg06382344
cg01419831
cg11281641
cg06040206
cg20935165
cg15126975
cg03858756
cg15808943
cg07495363
cg13788515
cg03776464
cg00043095
cg08034379
cg23807890
cg23052826
cg12974388
cg19052355
cg23964682
cg15766075
cg10507275
cg14557534
cg23528400
cg07451080
cg08772752
cg15511738
cg11929643
cg20072171
cg03024619
cg06073471
cg11223367
cg21908638
cg02978184
cg02604524
cg22902177
cg25670330
cg15720669
cg17802942
cg01351041
cg01362570
cg03586379
cg08100565
cg25152631
cg10886442
cg02253760
cg19865133
cg03657573
cg24710320
cg11862731
cg00573330
cg11510060
cg05327835
cg04508482
cg00187933
cg15769764
cg27655158
cg20978694
cg08323075
cg16332256
cg13445199
cg20075156
cg15994026
cg14866200
cg01565320
cg23337116
cg15846316
cg04528060
cg20986370
cg11597475
cg21921384
cg01959562
cg14988503
cg20817902
cg20776829
cg08854306
cg04188273
cg12353207
cg13155001
cg04638468
cg08553437
cg24896649
cg14732324
cg14507560
cg07882671
cg24876960
cg08235864
cg02602541
cg15015920
cg00339556
cg01791874
cg17712694
cg16150752
cg21901718
cg23065934
cg07862358
cg18323912
cg04223424
cg18456523
cg07380496
cg05542262
cg13690989
cg11474250
cg05686497
cg24908814
cg26301389
cg07354506
cg15992535
cg16126280
cg14743594
cg08862890
cg02511231
cg01946760
cg17228900
cg21277995
cg11564981
cg07994987
cg15386964
cg07519536
cg16519587
cg11258043
cg16334314
cg16528511
cg04515996
cg14186641
cg02912326
cg25051341
cg10979880
cg13725782
cg17398252
cg09570682
cg04407470
cg11481534
cg07641160
cg02330121
cg05085230
cg11664500
cg14287112
cg22871668
cg13280283
cg07888856
cg22791936
cg10900437
cg01535733
cg08558397
cg21042456
cg23194354
cg14414971
cg09461837
cg05495949
cg26468007
cg24804544
cg01246835
cg07513622
cg16964348
cg25884711
cg04673590
cg17969084
cg05250768
cg16857858
cg17466857
cg21404045
cg01357429
cg19480724
cg26673012
cg12457909
cg02467990
cg09493505
cg18206027
cg07589773
cg20078466
cg19868631
cg03044249
cg23151024
cg20377305
cg25876509
cg13314145
cg02132470
cg03113878
cg21901946
cg13056495
cg16132520
cg02215070
cg26663651
cg08042316
cg10770742
cg21038156
cg13794530
cg01200640
cg06458358
cg15301489
cg09258813
cg05166490
cg17331296
cg04920358
cg18991611
cg18245660
cg06616729
cg10397440
cg14353137
cg26618965
cg00909646
cg15684724
cg14657834
cg22001496
cg02919936
cg14283968
cg08706670
cg14688104
cg11964564
cg04219247
cg20447655
cg20392240
cg11889769
cg04344565
cg16896847
cg13768269
cg13601799
cg14306956
cg01009697
cg01725199
cg14320054
cg13904267
cg21158411
cg14654324
cg14159790
cg03912954
cg14250130
cg23858040
cg03813164
cg12356890
cg11472279
cg24037897
cg11973177
cg12874092
cg18794404
cg05099508
cg25964032
cg20744625
cg07671858
cg05482942
cg14038391
cg21384402
cg24680586
cg23003534
cg17567560
cg18932798
cg06733794
cg06966660
cg25307318
cg26071526
cg14663510
cg00500564
cg01261798
cg08753373
cg14897419
cg27583690
cg00626110
cg08382774
cg00699945
cg24659054
cg15304699
cg01303723
cg25485875
cg04293902
cg14614314
cg09894698
cg18485844
cg22346124
cg00393798
cg02783889
cg16915821
cg04100696
cg17039391
cg06943667
cg20973347
cg19867649
cg19665644
cg26005578
cg01642521
cg20512711
cg12500879
cg15556502
cg14416371
cg14944647
cg01939477
cg05376374
cg09654997
cg06341513
cg08296831
cg07435294
cg09617579
cg00343633
cg25744613
cg03304528
cg21692846
cg05621343
cg07759394
cg12414653
cg24292235
cg02659794
cg07561017
cg26205652
cg18486102
cg15336765
cg04034767
cg05600740
cg19998368
cg21383810
cg22538054
cg17315500
cg04892391
cg02823783
cg23477406
cg02012576
cg27234864
cg07017374
cg16741041
cg15969216
cg09813525
cg00287312
cg19712603
cg22763718
cg19497031
cg14123923
cg24425021
cg27398263
cg27513979
cg12821539
cg11173146
cg05040544
cg04321866
cg08226111
cg05917460
cg13592399
cg13570982
cg23318063
cg19456540
cg04281464
cg18477204
cg11193865
cg00723271
cg25577023
cg23418339
cg10429922
cg16676492
cg10480343
cg22535307
cg19850348
cg07060006
cg03059131
cg21890726
cg06741043
cg16460359
cg07573209
cg06270244
cg11167100
cg13798146
cg23719069
cg13947995
cg15460872
cg18202336
cg09948076
cg10637512
cg09785344
cg09635053
cg03217795
cg15415545
cg08347500
cg07844931
cg08682544
cg06944257
cg16732469
cg25295727
cg14603098
cg24761507
cg05527869
cg10043865
cg09775582
cg12082598
cg15167646
cg07563569
cg02081266
cg07265743
cg06653045
cg13258989
cg19249708
cg00958884
cg06848185
cg19554255
cg16779463
cg03804136
cg15044248
cg02884239
cg20275528
cg12783819
cg10922935
cg17752015
cg22455914
cg07846220
cg22232327
cg12975230
cg16580499
cg05884032
cg06954658
cg14007067
cg22963915
cg17429382
cg25062137
cg12040486
cg11767984
cg19355186
cg25756435
cg26477573
cg11804775
cg12992720
cg16692998
cg02362385
cg04395369
cg19306047
cg10376598
cg13556491
cg19714957
cg00853480
cg07655636
cg18716164
cg24724633
cg25886284
cg25397945
cg18630667
cg05020604
cg04332534
cg25875213
cg14587524
cg18354742
cg12248614
cg11957331
cg15139745
cg03073402
cg09489306
cg19861117
cg17387989
cg01597066
cg11376305
cg11398523
cg20971220
cg19725343
cg21282549
cg03671191
cg15167155
cg20122943
cg25235766
cg25253677
cg25963041
cg21790626
cg00505277
cg17735983
cg12028548
cg07113642
cg06404175
cg13326227
cg11331678
cg13140564
cg23433889
cg00612595
cg21872764
cg17577122
cg09092054
cg09938462
cg20401551
cg02038168
cg22471255
cg20495645
