# Supplementary material for: Pan-cancer stratification of solid human epithelial tumors and cancer cell lines reveals commonalities and tissue-specific features of the CpG island methylator phenotype
Source: Epigenetics Chromatin. 2015 Apr 17;8:14. doi: 10.1186/s13072-015-0007-7 (PMC4424513; doi:10.1186/s13072-015-0007-7)
Supplement: Additional file 3: — Selected sets of differentially methylated probes for TCGA samples. [file 13072_2015_7_MOESM3_ESM.zip › CIMP_differentiallyMethylatedProbes_LUAD.txt]

cg22817993
cg05442408
cg00017437
cg04021697
cg13495205
cg11835068
cg09175749
cg21279510
cg05379302
cg21578219
cg05052324
cg09366342
cg08126203
cg03321592
cg02582387
cg18236421
cg19084589
cg19715410
cg04510788
cg08004425
cg19206040
cg12139725
cg04541474
cg15576900
cg00279790
cg03257575
cg19807257
cg03401357
cg18475643
cg00514268
cg03752218
cg09135016
cg25764899
cg22524657
cg10989897
cg18202449
cg13678973
cg00963169
cg14179581
cg02340083
cg10512745
cg16809460
cg16732616
cg25191628
cg14977066
cg04765848
cg05927190
cg04937080
cg05375728
cg27510182
cg05923687
cg10249375
cg26615127
cg00466108
cg07027116
cg16987305
cg11824639
cg17284804
cg25339566
cg14520424
cg10029842
cg02861380
cg08146483
cg00347563
cg25288420
cg04912843
cg13939859
cg14712186
cg24884703
cg20463526
cg07995570
cg22167515
cg17858328
cg14991984
cg03120289
cg10159215
cg26266842
cg16007456
cg16136098
cg18786873
cg06215569
cg10023272
cg11885396
cg19304150
cg25979559
cg04550737
cg13476854
cg19084726
cg19624849
cg15553912
cg05959459
cg02490708
cg07188591
cg24503056
cg09873164
cg02457680
cg12062819
cg23217622
cg10323725
cg15072319
cg25683325
cg24862510
cg14662355
cg08460041
cg09069138
cg21868774
cg16596102
cg02229993
cg25147376
cg04138112
cg13958426
cg00002719
cg08104202
cg08047907
cg24808280
cg15711902
cg04123776
cg17105834
cg10980436
cg06515144
cg13931925
cg13449778
cg09671258
cg17827020
cg05719164
cg22533517
cg12059112
cg02974928
cg04902729
cg04223671
cg00175709
cg25742246
cg22118524
cg17721710
cg01777643
cg09316122
cg26107850
cg00948275
cg14024461
cg03940848
cg04568492
cg15104644
cg09649610
cg07790615
cg11657808
cg01157404
cg13239420
cg19591056
cg15031661
cg03596016
cg20855565
cg10983544
cg20810478
cg23054189
cg20146541
cg07533148
cg16021909
cg13699355
cg09426834
cg18897632
cg20927661
cg13434975
cg06530338
cg20172627
cg18529845
cg22158769
cg18303215
cg01576677
cg14168530
cg02442509
cg21401879
cg23808946
cg19186145
cg21875802
cg12109291
cg18623980
cg25622366
cg22650617
cg04751811
cg26049726
cg21185289
cg20072442
cg24632241
cg19370054
cg04787024
cg08189989
cg00001747
cg17529832
cg06122635
cg00778995
cg19513834
cg24472231
cg23291301
cg02583418
cg11014373
cg06499647
cg07510423
cg26001902
cg09642925
cg06530490
cg20627174
cg21811143
cg21463349
cg26990102
cg07090701
cg23460843
cg11722376
cg09676860
cg22098115
cg07085827
cg20148575
cg16405026
cg06382344
cg01419831
cg15126544
cg20935165
cg05298922
cg08575330
cg01469887
cg09344183
cg00178897
cg15126975
cg00459623
cg27116912
cg07802350
cg10418524
cg08911275
cg07175883
cg09968620
cg22541735
cg09238180
cg20539752
cg03858756
cg15808943
cg24416513
cg21319323
cg25024074
cg11947981
cg04037038
cg20896233
cg07495363
cg19376851
cg10168149
cg09553380
cg01288372
cg01082843
cg19492047
cg16652741
cg16166796
cg09424526
cg04072323
cg10034890
cg08165971
cg21426003
cg09681167
cg17171215
cg06546806
cg10429608
cg06598836
cg27199820
cg00498591
cg06854015
cg08263589
cg06014401
cg24961583
cg00810956
cg11142705
cg22598028
cg22702772
cg20072171
cg24705960
cg08536228
cg01360618
cg25865467
cg04248446
cg03329165
cg07251099
cg07629454
cg19166302
cg04564920
cg15993383
cg12788878
cg26107890
cg26125625
cg16674492
cg02604524
cg22512438
cg02700891
cg09685182
cg27014380
cg02019774
cg24625136
cg12879143
cg27515369
cg12668399
cg22639293
cg17373442
cg00235367
cg05855917
cg12892506
cg08066943
cg09542210
cg17078427
cg21154627
cg21884231
cg10109500
cg14768785
cg15057061
cg18418186
cg16376000
cg08002883
cg27655158
cg20978694
cg15920654
cg14866595
cg27454136
cg04575395
cg16357388
cg11115235
cg20291855
cg24721899
cg19852958
cg07204550
cg24663256
cg06651311
cg26541867
cg11557636
cg11416384
cg25950325
cg00516513
cg17231999
cg20646280
cg07813249
cg22345214
cg25951981
cg03966785
cg23209990
cg24495585
cg02463418
cg10088985
cg11608147
cg08708229
cg20776829
cg15452573
cg15784124
cg27659787
cg16002355
cg23663774
cg12353207
cg19971716
cg13643914
cg16999370
cg17265829
cg10196720
cg17504999
cg04514249
cg17495719
cg06083330
cg16887264
cg14063488
cg25645268
cg00082664
cg25185173
cg20271517
cg10410142
cg00699993
cg26814276
cg19178853
cg03676512
cg07410872
cg05536800
cg11236429
cg02348751
cg14453201
cg15131808
cg14732324
cg16703956
cg17629929
cg18856388
cg14564616
cg07167946
cg18172877
cg03963198
cg14507560
cg07882671
cg05941108
cg04849541
cg06060135
cg07881405
cg25973534
cg15409013
cg15048991
cg04136610
cg22954449
cg26692294
cg01603847
cg25214789
cg12539796
cg22560979
cg15015920
cg25092681
cg00339556
cg01791874
cg17712694
cg16150752
cg21901718
cg23065934
cg11452391
cg13912115
cg26295057
cg00984146
cg16292016
cg07137955
cg18323912
cg18063733
cg15814504
cg07839533
cg18250028
cg04728482
cg12143789
cg18750738
cg15382538
cg17288397
cg22156700
cg25025437
cg13031251
cg23244289
cg08620044
cg08480826
cg16707405
cg14470895
cg23180938
cg08516516
cg11036833
cg03721362
cg06940792
cg11965976
cg05686497
cg14441976
cg01889143
cg04330449
cg01283246
cg24847829
cg14650610
cg07558472
cg18617005
cg18507379
cg14011639
cg07353303
cg18369866
cg12825070
cg26477488
cg16257051
cg19504702
cg03625676
cg16126280
cg14743594
cg10591652
cg09073398
cg07136998
cg14658804
cg08862890
cg02511231
cg01088410
cg19861741
cg19423543
cg19923650
cg25916711
cg13570101
cg05560435
cg09491410
cg23495748
cg18401367
cg02460251
cg13928709
cg16375290
cg20764887
cg24843380
cg10575261
cg12483476
cg20422099
cg07682600
cg01054478
cg06913501
cg17316316
cg10617909
cg26433102
cg06392169
cg12612118
cg21277995
cg06223767
cg26987597
cg21347053
cg24720571
cg18924298
cg11564981
cg07994987
cg01176947
cg10293403
cg05224741
cg20504856
cg20808234
cg05148722
cg10723962
cg15386964
cg02578368
cg14776962
cg07519536
cg19729116
cg16519587
cg13974773
cg07951347
cg17357285
cg14103680
cg26654934
cg05571581
cg18914211
cg21529533
cg05157171
cg08548396
cg12534216
cg08858649
cg13567542
cg13855924
cg01350077
cg27200446
cg16620382
cg16568727
cg11038322
cg05255522
cg17240815
cg05211057
cg00575005
cg16528511
cg18206017
cg04515996
cg22409854
cg25114913
cg03442569
cg06558014
cg19391276
cg17302155
cg25051341
cg09570682
cg20295992
cg08382226
cg21239311
cg22334665
cg27241808
cg01995743
cg13796823
cg26449787
cg20286200
cg11942956
cg11664500
cg14287112
cg22871668
cg14270292
cg17208528
cg09558195
cg11660826
cg22091421
cg03969305
cg01269620
cg02621130
cg14829606
cg06463958
cg13032463
cg01392518
cg27331241
cg00356183
cg01240056
cg21042456
cg20870512
cg05157140
cg01234044
cg02471897
cg24846199
cg26468007
cg18724565
cg01447112
cg19469357
cg15285250
cg26170604
cg20498685
cg26818735
cg17839237
cg24446548
cg09799658
cg02400740
cg20121142
cg24624901
cg25691167
cg27618240
cg06179765
cg20599066
cg00355281
cg16964348
cg25884711
cg21097881
cg24245418
cg26744375
cg04167903
cg06715976
cg02978421
cg04673590
cg09420439
cg10636403
cg17969084
cg22623133
cg23432345
cg07302069
cg20293594
cg05471296
cg15797110
cg09017619
cg16104915
cg26365299
cg05250768
cg16857858
cg05311410
cg17466857
cg15379185
cg21773872
cg01718447
cg26673012
cg17985646
cg12467749
cg06159352
cg11372090
cg12457909
cg17438849
cg13476133
cg14999001
cg04454951
cg04904331
cg14045872
cg01893212
cg02467990
cg09493505
cg18206027
cg20066716
cg17093995
cg16697214
cg19868631
cg14225678
cg03044249
cg05743346
cg11381539
cg05223720
cg02523844
cg24021956
cg05270344
cg12270822
cg21159370
cg00358442
cg18290848
cg05663341
cg04895288
cg13314145
cg08315202
cg10119082
cg13975648
cg15908367
cg14562712
cg27179533
cg27528510
cg14874750
cg02970297
cg05488770
cg07697895
cg20329153
cg12345672
cg07293445
cg20186067
cg15261247
cg10046388
cg05651960
cg24228819
cg04842426
cg07028821
cg09493063
cg16910830
cg07028533
cg16521917
cg05422683
cg02864844
cg02432280
cg00469207
cg09605164
cg21929943
cg23205387
cg24011260
cg16476975
cg12820681
cg10659382
cg20567847
cg09970120
cg20183619
cg23426473
cg04828133
cg07416383
cg22450968
cg02030008
cg14419740
cg11889808
cg21038156
cg13794530
cg03976877
cg20673829
cg01200640
cg01369750
cg23156916
cg26777883
cg24511738
cg10543574
cg04218812
cg21511365
cg07401230
cg27392850
cg07969676
cg09052083
cg26675876
cg01509065
cg14666113
cg20521389
cg13021619
cg14428146
cg15854847
cg13324546
cg22747746
cg03749016
cg12812583
cg07143418
cg04118306
cg08283882
cg19883384
cg09258813
cg17619823
cg21517947
cg05166490
cg17331296
cg19647755
cg25330843
cg04920358
cg18991611
cg16330450
cg07770968
cg06528306
cg21001487
cg24928391
cg24891539
cg04672706
cg24150172
cg00688447
cg15836635
cg02182795
cg11071231
cg16504626
cg04612444
cg25260137
cg15316843
cg01988129
cg22878622
cg07104660
cg14353137
cg20980783
cg15684724
cg01824969
cg02919936
cg25832771
cg09734791
cg14409559
cg01610488
cg27039662
cg14750277
cg04842146
cg17480760
cg10184889
cg26607758
cg00914041
cg10689528
cg13211683
cg00421139
cg04917181
cg11964564
cg03301200
cg26570179
cg20800509
cg12396325
cg10303487
cg14733048
cg22052659
cg06802522
cg13912117
cg14930075
cg12175729
cg01532168
cg04344565
cg26731327
cg14669274
cg26559315
cg10821845
cg16896847
cg26023087
cg14189141
cg14442421
cg14344261
cg13482308
cg14306956
cg14066751
cg14493920
cg14487131
cg14416311
cg10272601
cg23726526
cg18794577
cg14092045
cg14093715
cg13405887
cg19793376
cg13481132
cg04026492
cg00522018
cg13759674
cg15803869
cg13814485
cg07516470
cg01166071
cg22647713
cg23943136
cg17566118
cg19679989
cg10008757
cg13291704
cg01078989
cg19944763
cg25825488
cg16422098
cg20011402
cg18794404
cg10375078
cg05099508
cg24031355
cg22899100
cg00530925
cg23068913
cg04063945
cg26249873
cg15843567
cg04838147
cg11328303
cg16690757
cg17267805
cg00353773
cg07142797
cg26813646
cg11389172
cg24109980
cg06094615
cg23712342
cg07852757
cg03425110
cg03354113
cg14371731
cg22579265
cg17538572
cg25497250
cg14233354
cg03679755
cg13834844
cg00557947
cg03943218
cg22898797
cg23167259
cg24686074
cg12786548
cg26551913
cg27272677
cg12118269
cg24812837
cg05482942
cg02167020
cg14038391
cg17183432
cg19507206
cg25209842
cg21384402
cg24680586
cg15475851
cg18932798
cg02320740
cg14752336
cg16787600
cg10778841
cg18326021
cg09735723
cg24403845
cg13320291
cg13890706
cg09935282
cg18646207
cg13457172
cg24390913
cg25078150
cg06746118
cg15173134
cg08521987
cg14460403
cg25987923
cg03522063
cg03339065
cg24188415
cg15496864
cg06369992
cg19912142
cg14663510
cg00560482
cg06897927
cg10491556
cg03453917
cg18402615
cg14606586
cg17498296
cg22603247
cg19909787
cg12380339
cg14072515
cg02523640
cg25539045
cg11757357
cg07045241
cg27513573
cg12824796
cg06304097
cg03109827
cg01261798
cg08753373
cg12250896
cg12816961
cg05904135
cg09260089
cg02306630
cg17996619
cg25485875
cg07068327
cg02767771
cg08708684
cg09053680
cg00249511
cg20931042
cg06825142
cg00556112
cg12928379
cg21667878
cg17434309
cg10037494
cg13791131
cg25574024
cg06460568
cg20792294
cg21532432
cg18485844
cg22346124
cg05309948
cg15790820
cg06347739
cg26945996
cg16437728
cg03226737
cg18560328
cg08383315
cg26676559
cg22792646
cg12170314
cg26410450
cg16426537
cg13445796
cg26142412
cg06457317
cg01642521
cg15861196
cg19859290
cg10615842
cg17424999
cg10387551
cg20959325
cg16616521
cg20131194
cg21764190
cg09252999
cg15778437
cg05091519
cg20512711
cg12500879
cg05940984
cg26848718
cg14657517
cg19074340
cg13663793
cg07193766
cg19570244
cg19126300
cg06560887
cg15556502
cg14416371
cg14944647
cg01939477
cg05376374
cg03365311
cg04549333
cg00268840
cg04578774
cg14547067
cg26379859
cg04067139
cg09835239
cg19831575
cg17277529
cg04543008
cg11334771
cg08876932
cg24530250
cg12162138
cg19320476
cg09617579
cg10395685
cg22661893
cg07603330
cg23559689
cg00343633
cg25782847
cg12040830
cg06976250
cg23881278
cg17236709
cg16566400
cg12150784
cg05821789
cg03401096
cg21184256
cg10680051
cg22097425
cg19897940
cg13755070
cg02526522
cg17872757
cg02216246
cg11017065
cg15585794
cg23699196
cg15885337
cg03304528
cg05446629
cg19472098
cg19656577
cg07912789
cg26162582
cg06204922
cg26590537
cg16897114
cg13323752
cg24292235
cg27555582
cg20399616
cg23930313
cg11390073
cg08729318
cg10658542
cg02332982
cg18486102
cg06947913
cg12193731
cg26372400
cg04034767
cg00817367
cg07078225
cg08190858
cg16856286
cg20104341
cg21707187
cg26809635
cg10641615
cg03536474
cg25456468
cg12699286
cg24500832
cg03078363
cg23618344
cg22747076
cg27277463
cg00089798
cg12243597
cg23013309
cg21383810
cg23318812
cg04640250
cg00986824
cg17203063
cg04797725
cg25678815
cg09477407
cg00588621
cg00379648
cg24856726
cg00003298
cg11213520
cg12493075
cg21718267
cg14835517
cg16605327
cg03843000
cg19290410
cg09644707
cg14238959
cg12530050
cg07147449
cg15266705
cg07969619
cg12513880
cg24328125
cg17877704
cg03530754
cg06164660
cg04475027
cg26682580
cg11877129
cg10541517
cg02681173
cg23381749
cg15928093
cg02228111
cg12075445
cg00058329
cg15205636
cg04865180
cg25366582
cg07920503
cg22029275
cg14168923
cg10071824
cg21851351
cg10034364
cg01193690
cg19587904
cg09975620
cg16201038
cg11453719
cg07017374
cg00762613
cg09557313
cg09813525
cg00287312
cg19712603
cg22763718
cg17535595
cg16027761
cg19497031
cg14123923
cg19577779
cg07931391
cg20985450
cg12907379
cg19068510
cg25317585
cg03994318
cg11437784
cg03276408
cg15415452
cg13692446
cg25570913
cg26593267
cg13011388
cg16761581
cg23179456
cg13631572
cg16215203
cg25556905
cg12265829
cg14287235
cg06948294
cg13046832
cg14251622
cg17003293
cg05917460
cg23288059
cg18856581
cg08217024
cg18106312
cg07975778
cg13592399
cg10149976
cg06782686
cg01781974
cg17929687
cg05302386
cg09516965
cg27634876
cg19600750
cg10042106
cg13784080
cg14248715
cg23318063
cg18921771
cg18639233
cg06785999
cg19456540
cg19981568
cg04666975
cg01779765
cg14926717
cg04281464
cg20409590
cg05829782
cg13829550
cg22916722
cg02058267
cg02881570
cg26234721
cg12212555
cg18229521
cg16086620
cg13073773
cg01163842
cg18627235
cg24101492
cg24034005
cg17926940
cg18552380
cg11193865
cg02874376
cg21575295
cg06757662
cg16366843
cg13126530
cg02609127
cg07193553
cg01693026
cg11130317
cg11144753
cg10652393
cg03024760
cg08182446
cg11651237
cg00646019
cg04283162
cg14394692
cg08495115
cg11789740
cg03062549
cg16729415
cg08680048
cg24033558
cg25908973
cg10088041
cg05905176
cg16203125
cg13877670
cg01663018
cg00860379
cg12352124
cg13198321
cg12002303
cg11601252
cg17588266
cg16332610
cg05196969
cg07573209
cg00544449
cg01645753
cg02318926
cg23989963
cg08939095
cg18952647
cg09180848
cg17124224
cg14230666
cg21956337
cg27621340
cg09683350
cg09969277
cg18698788
cg01926877
cg21359747
cg09812623
cg06319822
cg02401454
cg05031521
cg09854626
cg08965276
cg05933904
cg09874822
cg05417127
cg27028760
cg27376182
cg00853103
cg02860732
cg04342955
cg03057083
cg02482218
cg04557544
cg18578405
cg01705052
cg15282819
cg04981088
cg07662121
cg06861044
cg04279973
cg03306374
cg03217795
cg09507526
cg21370856
cg23235241
cg00133595
cg10038009
cg10222027
cg04764012
cg02809746
cg08464190
cg09792926
cg05583608
cg04698114
cg13755795
cg27423760
cg04098866
cg08347500
cg09774787
cg04490714
cg06831576
cg27120816
cg08747377
cg05374412
cg22167353
cg26970841
cg25971347
cg00314966
cg10514097
cg07249459
cg09360770
cg08384637
cg27434245
cg04974290
cg13545212
cg12863545
cg26998044
cg25116216
cg13000649
cg08358166
cg20686234
cg26307359
cg09582952
cg13726682
cg02984614
cg14603098
cg19024969
cg24761507
cg12279877
cg05527869
cg10043865
cg10356613
cg03146993
cg04588165
cg10184983
cg15790037
cg18482164
cg17812788
cg12781700
cg00164949
cg14248106
cg13998093
cg07438617
cg21546671
cg14458834
cg15565065
cg08089301
cg24672833
cg08151857
cg00267596
cg11561737
cg01818151
cg19057986
cg09000583
cg18087672
cg04591032
cg04262140
cg12477716
cg17787134
cg12314713
cg04846243
cg03171361
cg05882680
cg24341611
cg21502786
cg02577108
cg02081266
cg04380519
cg04918402
cg01524174
cg18156204
cg18944047
cg16709232
cg12348588
cg25019648
cg22287064
cg16097357
cg12056639
cg20634442
cg09236176
cg10922935
cg26149244
cg24362812
cg12951849
cg03117976
cg03686593
cg25958283
cg12072560
cg21114773
cg05700339
cg03507241
cg23267759
cg21678445
cg03740978
cg25970832
cg10794285
cg13721404
cg13611347
cg16657538
cg06248560
cg18669209
cg13437581
cg19560701
cg22232327
cg07519816
cg20092531
cg13096208
cg12350762
cg24771804
cg10835584
cg25693302
cg26460471
cg03563308
cg15509687
cg15133018
cg27019126
cg27189087
cg03524083
cg18448581
cg12975230
cg15146859
cg03032214
cg03659519
cg20872937
cg17911318
cg03502002
cg21779611
cg16580499
cg14007067
cg17039236
cg10808783
cg03306486
cg08288406
cg02160062
cg13777844
cg17429382
cg24903887
cg24122124
cg08409173
cg04062391
cg24181266
cg17509220
cg22491927
cg17509967
cg17857070
cg04704053
cg18721420
cg12075720
cg07614018
cg11609001
cg08249988
cg00022911
cg21534423
cg01464835
cg02012703
cg07955752
cg27058257
cg18716164
cg12776966
cg03758150
cg23642130
cg06196755
cg15208375
cg12986271
cg11199770
cg15711268
cg27058486
cg26565021
cg19594305
cg16190732
cg25999442
cg05627639
cg10358533
cg25397945
cg05020604
cg04332534
cg25875213
cg04784475
cg25324105
cg14587524
cg01436998
cg06740600
cg02863073
cg19396878
cg18339788
cg11957331
cg09489306
cg25732462
cg14931230
cg13645732
cg15215612
cg05630016
cg19725343
cg21282549
cg24685755
cg03217253
cg14148055
cg12570712
cg21093192
cg14055896
cg07519873
cg20122943
cg25235766
cg02694017
cg25253677
cg02574502
cg08166750
cg00492868
cg09568464
cg11539780
cg00674365
cg24430140
cg22759823
cg18579862
cg05661282
cg21790626
cg27049766
cg22510337
cg11312896
cg02344833
cg24884572
cg12028548
cg12807794
cg02760031
cg24595510
cg17125477
cg10555583
cg14424538
cg22304612
cg07113642
cg19317211
cg06404175
cg13570585
cg02116953
cg02101773
cg13326227
cg07091779
cg25881804
cg09593184
cg22474464
cg11183632
cg24408656
cg09252495
cg22837767
cg03140968
cg19054524
cg08448701
cg01783070
cg19079845
cg16098981
cg16793866
cg14763548
cg02631468
cg15272362
cg01715455
cg04865491
cg16485975
cg07033372
cg10615414
cg08313939
cg24454144
cg10216615
cg11172693
cg06779449
cg06962944
cg13459498
cg03011535
cg09994356
cg15207742
cg04807470
cg02909136
cg07400877
cg12041848
cg04395306
cg03361585
cg27511255
cg13795264
cg09110402
cg12307787
cg24924779
cg01729827
cg09572195
cg03264601
cg02825373
cg15529692
cg20600210
cg04048259
cg17146570
cg08318212
cg02081277
cg11414560
cg05484788
cg02484469
cg23770904
cg11877251
cg05295038
cg09893588
cg01539036
cg03885271
cg14373923
cg14060496
cg26492446
cg27501878
cg16409261
cg17772028
cg01052879
cg18627360
cg06660530
cg08111446
cg01743841
cg21350575
cg27254482
cg08870743
cg23253569
cg27357571
cg05238769
cg04228935
cg10445315
cg17727929
cg02730156
cg26720125
cg04285033
cg26822097
cg23774356
cg08430009
cg09938462
cg22199216
cg13765939
cg18129621
cg10188823
cg05206884
cg22564583
cg25887069
cg07879739
cg21255942
cg06273376
cg05297854
cg11213574
cg02893180
