# Supplementary material for: Pan-cancer stratification of solid human epithelial tumors and cancer cell lines reveals commonalities and tissue-specific features of the CpG island methylator phenotype
Source: Epigenetics Chromatin. 2015 Apr 17;8:14. doi: 10.1186/s13072-015-0007-7 (PMC4424513; doi:10.1186/s13072-015-0007-7)
Supplement: Additional file 3: — Selected sets of differentially methylated probes for TCGA samples. [file 13072_2015_7_MOESM3_ESM.zip › CIMP_differentiallyMethylatedProbes_LUSC.txt]

cg13488570
cg25730685
cg05442408
cg00017437
cg18381051
cg04021697
cg10143426
cg00295572
cg01915516
cg01793449
cg13495205
cg13326801
cg07113230
cg21279510
cg01056467
cg05052324
cg11428724
cg13969001
cg22341256
cg12601945
cg00065215
cg16405019
cg09366342
cg08126203
cg08171206
cg22157239
cg15467646
cg04145287
cg00478361
cg00925616
cg04881103
cg11756095
cg23671221
cg10224098
cg04541474
cg15576900
cg13880950
cg12049688
cg27636310
cg13104713
cg14709691
cg00279790
cg03257575
cg19807257
cg03752218
cg25764899
cg18202449
cg19098763
cg13678973
cg00963169
cg27529871
cg02340083
cg10512745
cg16809460
cg16732616
cg25191628
cg14977066
cg04023996
cg13368519
cg05927190
cg24430419
cg05923687
cg10249375
cg07027116
cg08234308
cg16987305
cg17284804
cg25339566
cg24161501
cg10029842
cg02861380
cg08272731
cg08146483
cg00347563
cg04912843
cg24496666
cg13939859
cg14712186
cg24884703
cg20463526
cg07995570
cg22167515
cg18786873
cg06215569
cg10023272
cg23660154
cg20302133
cg12549600
cg26156256
cg25979559
cg01439876
cg13476854
cg01466288
cg14609025
cg05959459
cg02490708
cg19706516
cg23217622
cg10323725
cg15072319
cg00647217
cg27003520
cg24641302
cg14417498
cg19924619
cg14662355
cg24650501
cg26248173
cg25147376
cg00100121
cg13958426
cg00002719
cg08104202
cg16998150
cg08047907
cg24808280
cg15711902
cg23089825
cg04123776
cg09671258
cg17827020
cg00882235
cg05719164
cg03660500
cg00175709
cg17822947
cg08158408
cg02638691
cg25742246
cg03224209
cg22118524
cg07181406
cg01777643
cg14711690
cg26332740
cg03940848
cg17816394
cg09649610
cg07790615
cg11657808
cg13239420
cg15031661
cg03596016
cg20810478
cg23054189
cg20146541
cg07533148
cg16021909
cg13699355
cg20008332
cg18897632
cg01144053
cg02983451
cg01354088
cg03489023
cg06530338
cg26314531
cg25949338
cg22893791
cg08570472
cg04786857
cg11751707
cg16439198
cg22158769
cg12206199
cg01576677
cg10939691
cg14868994
cg14168530
cg02442509
cg23808946
cg19186145
cg02147764
cg23306526
cg00097146
cg21875802
cg18623980
cg04431946
cg09950256
cg14775296
cg22650617
cg04751811
cg06498720
cg16781647
cg00486564
cg13888593
cg21185289
cg26117023
cg20072442
cg24632241
cg19370054
cg08189989
cg00001747
cg19513834
cg02583418
cg09642925
cg06530490
cg05766802
cg20627174
cg21811143
cg15888290
cg21463349
cg26990102
cg09385093
cg18669186
cg07090701
cg18006328
cg26631039
cg21791662
cg26820055
cg22061831
cg22098115
cg13024709
cg06232130
cg20998319
cg21949512
cg06382344
cg01419831
cg15126544
cg07687548
cg02491396
cg20935165
cg26470101
cg08575330
cg00153110
cg01469887
cg09344183
cg11855516
cg00178897
cg15126975
cg18921980
cg00459623
cg27116912
cg07939836
cg07802350
cg10418524
cg09968620
cg22541735
cg18448949
cg09238180
cg15808943
cg24416513
cg21319323
cg04037038
cg20896233
cg05783139
cg07495363
cg24589459
cg07835424
cg19376851
cg10168149
cg06862374
cg22587479
cg00011225
cg07921384
cg16918905
cg09424526
cg00790098
cg00063174
cg20647610
cg04072323
cg23052826
cg12974388
cg09681167
cg17171215
cg06546806
cg13530938
cg06014401
cg24961583
cg17621718
cg11142705
cg01357292
cg15078681
cg23069167
cg16817826
cg20072171
cg24705960
cg07251099
cg07629454
cg19166302
cg04564920
cg12788878
cg26107890
cg26125625
cg09686443
cg01815671
cg11229862
cg19628148
cg22978620
cg16674492
cg22122410
cg19638477
cg04467162
cg22512438
cg02700891
cg14595003
cg27014380
cg19453991
cg07287724
cg02019774
cg24625136
cg27326452
cg19851029
cg12879143
cg12668399
cg22639293
cg02128651
cg00235367
cg12388007
cg05855917
cg12892506
cg08066943
cg09542210
cg00894757
cg12741994
cg17078427
cg21154627
cg21884231
cg10109500
cg15987088
cg24599434
cg14768785
cg03880173
cg10263682
cg24267283
cg15057061
cg05513983
cg14317285
cg17202313
cg18418186
cg17342973
cg09591072
cg24000814
cg27302963
cg17546478
cg04003850
cg03053875
cg27290624
cg17121747
cg27655158
cg00711088
cg27434509
cg01834022
cg11115235
cg20291855
cg06857289
cg17922359
cg24721899
cg19852958
cg00731785
cg12839172
cg13164157
cg12180270
cg20250126
cg18664369
cg06651311
cg26541867
cg11416384
cg26871372
cg17231999
cg20646280
cg12630714
cg06973595
cg03966785
cg23209990
cg24495585
cg10088985
cg11608147
cg27064287
cg03946923
cg03065467
cg12652641
cg13458645
cg27659787
cg16002355
cg23663774
cg12353207
cg27432847
cg16326674
cg06083330
cg16887264
cg20271517
cg16551732
cg16509851
cg19403541
cg05155840
cg09339763
cg11236429
cg14453201
cg16703956
cg18856388
cg14564616
cg07167946
cg18172877
cg26195178
cg16072192
cg12860686
cg12824782
cg18652721
cg18693345
cg04509074
cg23164183
cg21999939
cg11337945
cg23248357
cg12523526
cg03646189
cg25113237
cg25037595
cg06060135
cg07881405
cg04136610
cg17030173
cg17712694
cg16150752
cg23065934
cg18725867
cg07137955
cg18323912
cg04223424
cg18161950
cg22418083
cg01313313
cg05539745
cg18063733
cg15814504
cg07839533
cg04728482
cg12143789
cg11795854
cg15382538
cg17288397
cg22156700
cg04528371
cg14773260
cg08620044
cg08480826
cg00959249
cg18840956
cg23187653
cg07145843
cg16604243
cg16707405
cg14470895
cg23180938
cg08516516
cg11036833
cg08675664
cg13441766
cg08378830
cg01889143
cg04330449
cg21051519
cg02741229
cg03608712
cg18617005
cg18507379
cg13933262
cg14011639
cg10435816
cg10658252
cg26202847
cg16257051
cg19504702
cg24202381
cg02511231
cg01088410
cg17338430
cg19861741
cg19423543
cg19923650
cg25916711
cg18530551
cg05560435
cg17543488
cg03807298
cg16112129
cg18401367
cg02460251
cg10837429
cg20764887
cg24843380
cg10575261
cg12483476
cg00582971
cg01054478
cg08975922
cg05872706
cg03848675
cg15012484
cg13021333
cg24720571
cg10293403
cg05224741
cg16754467
cg18691800
cg20504856
cg20808234
cg01866955
cg23165899
cg02221866
cg12392684
cg10723962
cg21425842
cg07519536
cg19729116
cg03204678
cg16519587
cg13974773
cg07951347
cg00169412
cg18798248
cg17965019
cg03623178
cg17357285
cg14103680
cg05571581
cg13641185
cg15490715
cg00370229
cg14278853
cg18914211
cg08548396
cg12534216
cg03160883
cg01350077
cg27200446
cg16568727
cg21109265
cg13097407
cg04600618
cg11038322
cg05255522
cg05211057
cg12103152
cg03442569
cg06558014
cg19391276
cg17302155
cg06610484
cg19155518
cg14765959
cg09570682
cg02134353
cg20295992
cg08382226
cg21239311
cg05135644
cg04407470
cg00170003
cg06103642
cg11086764
cg20844851
cg01995743
cg08194879
cg17208528
cg14251870
cg10071643
cg09558195
cg11660826
cg03114255
cg22091421
cg23302682
cg17188046
cg06463958
cg13032463
cg01240056
cg21042456
cg18724565
cg01447112
cg15285250
cg26170604
cg11973479
cg25228422
cg24624901
cg25691167
cg24245418
cg22623133
cg23432345
cg07302069
cg20293594
cg05471296
cg15797110
cg09017619
cg19153763
cg10474350
cg26521404
cg05065989
cg16104915
cg26365299
cg05250768
cg15760840
cg09495769
cg05311410
cg17466857
cg08637618
cg15379185
cg01790002
cg08483376
cg21773872
cg10778441
cg26673012
cg17985646
cg12467749
cg01688536
cg18723937
cg20337384
cg12457909
cg03755177
cg14225678
cg13100965
cg19082708
cg02423318
cg03044249
cg05743346
cg02523844
cg24021956
cg13314145
cg08315202
cg27080725
cg13975648
cg15908367
cg05175020
cg27528510
cg06248480
cg20329153
cg26769720
cg26824006
cg01871695
cg15835396
cg20186067
cg15261247
cg10046388
cg07703462
cg04751631
cg24011260
cg09124223
cg16476975
cg12820681
cg23426473
cg09727277
cg16535144
cg04828133
cg06238944
cg21038156
cg10290764
cg15908006
cg23818621
cg01749436
cg07969676
cg10451078
cg18237323
cg15446990
cg01336781
cg13021619
cg14428146
cg15854847
cg13324546
cg03694713
cg22747746
cg03749016
cg12812583
cg07143418
cg16459364
cg04118306
cg08283882
cg19883384
cg00333512
cg08000065
cg09121695
cg03806095
cg11787346
cg24928391
cg04672706
cg24150172
cg05511722
cg00688447
cg15836635
cg11071231
cg25260137
cg15316843
cg14590098
cg01988129
cg22878622
cg07104660
cg14353137
cg20980783
cg14657834
cg02919936
cg23758305
cg13267264
cg05472468
cg04842146
cg17480760
cg13211683
cg03224572
cg04917181
cg03301200
cg26570179
cg10303487
cg22052659
cg06802522
cg13912117
cg09968723
cg19262377
cg05799038
cg01760475
cg09979478
cg01047025
cg26023087
cg14189141
cg13849454
cg13482308
cg14627348
cg13661740
cg22828581
cg23726526
cg03129964
cg09155774
cg26867575
cg14093715
cg13473120
cg12002589
cg19793376
cg23954465
cg13409449
cg16422098
cg18794404
cg10375078
cg05099508
cg24031355
cg00530925
cg23068913
cg11328303
cg26298409
cg11986813
cg07142797
cg22579265
cg17538572
cg16825290
cg21781988
cg17042009
cg09956859
cg22735222
cg04669815
cg03679755
cg00557947
cg20100910
cg05336698
cg12118269
cg24812837
cg08487063
cg14861089
cg05482942
cg02167020
cg14038391
cg26701408
cg18334881
cg19507206
cg09165441
cg16787600
cg10778841
cg18326021
cg09735723
cg24403845
cg13320291
cg10143067
cg18646207
cg13457172
cg25662463
cg24390913
cg05508585
cg17276590
cg06369992
cg19912142
cg03716936
cg04820634
cg02847649
cg12380339
cg14072515
cg08932440
cg06299833
cg06213468
cg25539045
cg16827475
cg27513573
cg12824796
cg06304097
cg12816961
cg00249511
cg20931042
cg06825142
cg00556112
cg12928379
cg13791131
cg25574024
cg24304093
cg12170314
cg11095319
cg13445796
cg01642521
cg15044957
cg16616521
cg11469061
cg13596833
cg22557091
cg21764190
cg11333459
cg13028700
cg02642123
cg11162118
cg00060304
cg23933618
cg09252999
cg15778437
cg20512711
cg12500879
cg05940984
cg26848718
cg15556502
cg14416371
cg14944647
cg01939477
cg16407471
cg05376374
cg04549333
cg08993172
cg04970352
cg00268840
cg04578774
cg26379859
cg07402729
cg06282270
cg10940462
cg09835239
cg04008888
cg18350739
cg09177106
cg09802835
cg18722841
cg04543008
cg11334771
cg12162138
cg18282849
cg13391116
cg14881618
cg08387285
cg11953383
cg20334849
cg10160397
cg08477594
cg03953500
cg09645888
cg08881680
cg22879515
cg15407505
cg12150784
cg02159731
cg05821789
cg03419885
cg12439439
cg11635839
cg10068989
cg13874739
cg17692125
cg15585794
cg03304528
cg03055065
cg12007596
cg24292235
cg11901043
cg27555582
cg14074052
cg01085837
cg09658429
cg08530237
cg14556896
cg20399616
cg23930313
cg15545035
cg22974982
cg04681810
cg11751806
cg19619405
cg26205652
cg14121142
cg26372400
cg14537533
cg09670128
cg07078225
cg08190858
cg08803500
cg20104341
cg02387326
cg21707187
cg26809635
cg10641615
cg03078363
cg23618344
cg22747076
cg23795217
cg27277463
cg00089798
cg08244085
cg26386409
cg01804193
cg15731056
cg21383810
cg23318812
cg00986824
cg17203063
cg13273396
cg14116122
cg25678815
cg02409351
cg19863542
cg20718350
cg03700449
cg22356339
cg03817911
cg20923245
cg09477407
cg00588621
cg00379648
cg20443254
cg24856726
cg19098710
cg23736843
cg11586330
cg00003298
cg11213520
cg08228439
cg15159605
cg09432902
cg02328332
cg04624601
cg12493075
cg21718267
cg23827572
cg16559598
cg16605327
cg03843000
cg06911121
cg19290410
cg05929882
cg11078221
cg07147449
cg15266705
cg12106728
cg07969619
cg12513880
cg03396103
cg17877704
cg04475027
cg26682580
cg23891360
cg25846784
cg06349628
cg04759767
cg21851351
cg10034364
cg01193690
cg19587904
cg09975620
cg12815918
cg21963436
cg07984133
cg16201038
cg02626129
cg19863655
cg09557313
cg09813525
cg00287312
cg27360326
cg19712603
cg16027761
cg22840780
cg26132774
cg13438893
cg19497031
cg19577779
cg11337289
cg07931391
cg20985450
cg12907379
cg19068510
cg12821539
cg18588768
cg03994318
cg14884793
cg08404009
cg00663972
cg15415452
cg13692446
cg25570913
cg04469219
cg15736169
cg03898631
cg23708763
cg15384598
cg16761581
cg23179456
cg13631572
cg16215203
cg25556905
cg12265829
cg14287235
cg13046832
cg08086724
cg05134015
cg05372242
cg07345734
cg23906738
cg04347874
cg20933109
cg00456637
cg01672943
cg05917460
cg19578835
cg23288059
cg18856581
cg08217024
cg17929687
cg05302386
cg09516965
cg18693395
cg27634876
cg19600750
cg10042106
cg17205316
cg13784080
cg00822495
cg14248715
cg21893185
cg19705910
cg18921771
cg23989821
cg12189551
cg06785999
cg19456540
cg19981568
cg04666975
cg00859478
cg01779765
cg04281464
cg23920953
cg18229521
cg13073773
cg05142765
cg01163842
cg04932340
cg19870698
cg02874376
cg06757662
cg05920961
cg11130317
cg21265439
cg11144753
cg09792204
cg00646019
cg17741501
cg14394692
cg08495115
cg26727488
cg06540146
cg03062549
cg16729415
cg16802592
cg27031435
cg08680048
cg24033558
cg20056542
cg13877670
cg11324957
cg13198321
cg17011981
cg02018277
cg03051384
cg12368188
cg07716946
cg11601252
cg09490603
cg02916102
cg17588266
cg16332610
cg14855334
cg05196969
cg19464917
cg07573209
cg20540209
cg04641171
cg09193347
cg09683350
cg09969277
cg22549870
cg00414898
cg18698788
cg08094175
cg03623155
cg21359747
cg02074591
cg03711016
cg04285275
cg16635314
cg11706835
cg10222027
cg04764012
cg02809746
cg08464190
cg16573782
cg02455820
cg04698114
cg04098866
cg08347500
cg12492345
cg04153740
cg09774787
cg04490714
cg00519002
cg02512505
cg05743734
cg00916884
cg04994964
cg01110759
cg09137696
cg18438944
cg05486035
cg06637893
cg07061260
cg00748373
cg15192750
cg22167353
cg26970841
cg03978375
cg10514097
cg06995715
cg26958524
cg06907418
cg03741619
cg17861455
cg04974290
cg13545212
cg06700146
cg08521677
cg13000649
cg00073010
cg06488957
cg08358166
cg02685896
cg14215472
cg21101720
cg14603098
cg16364121
cg03146993
cg04588165
cg02435495
cg05110178
cg11862993
cg09463047
cg13230606
cg15790037
cg20668644
cg19827780
cg00129651
cg22453113
cg01684881
cg12781700
cg02407342
cg07167554
cg00164949
cg13001868
cg13998093
cg07438617
cg21546671
cg14458834
cg15565065
cg08089301
cg09194159
cg08151857
cg11561737
cg01818151
cg04618333
cg17444839
cg19057986
cg09000583
cg09130077
cg18479972
cg18087672
cg04262140
cg22778178
cg05882680
cg21342910
cg17129986
cg02081266
cg26881527
cg24613083
cg04380519
cg04918402
cg26014634
cg08637438
cg00953355
cg16709232
cg25660390
cg16757821
cg22287064
cg08781140
cg12783819
cg05306745
cg12100721
cg26149244
cg16457786
cg18319029
cg24362812
cg12951849
cg03686593
cg03507241
cg13721404
cg16657538
cg23129478
cg05529506
cg11931731
cg18669209
cg13437581
cg01839464
cg12955441
cg03778029
cg20092531
cg13096208
cg03996195
cg12350762
cg24771804
cg10835584
cg27189087
cg03524083
cg18448581
cg21922574
cg12975230
cg10486998
cg03659519
cg20872937
cg17911318
cg03502002
cg26038190
cg17039236
cg15045802
cg24122124
cg13703871
cg08065231
cg04062391
cg05890620
cg02433671
cg19355186
cg17976191
cg22491927
cg09479389
cg18642503
cg18721420
cg18652900
cg16206460
cg24361291
cg22732101
cg05635754
cg07614018
cg26584619
cg18692149
cg01048962
cg21651328
cg19211077
cg10655021
cg07655636
cg03803071
cg24312063
cg01485075
cg20253468
cg10243196
cg21534423
cg19406736
cg25397945
cg02587316
cg18630667
cg05020604
cg04332534
cg14602438
cg06611358
cg25875213
cg04784475
cg03611452
cg25324105
cg14587524
cg01436998
cg02863073
cg06611810
cg18339788
cg11957331
cg09489306
cg10166283
cg07517893
cg13645732
cg23928165
cg25939742
cg15779837
cg04781584
cg03559454
cg13484549
cg00421363
cg15215612
cg24886257
cg10598034
cg19429281
cg11265561
cg12360029
cg24685755
cg03217253
cg02002583
cg23035602
cg21093192
cg14055896
cg20122943
cg02694017
cg15708153
cg18787401
cg26309134
cg27062795
cg27477373
cg03146949
cg09568464
cg02763101
cg22647407
cg13916740
cg20984085
cg07135042
cg11539780
cg00674365
cg01501009
cg24430140
cg22759823
cg02653557
cg18435449
cg18579862
cg26246807
cg05661282
cg21790626
cg27049766
cg12074025
cg19246110
cg11977686
cg08048222
cg22510337
cg07474494
cg13668618
cg12961842
cg02344833
cg22748799
cg22457238
cg25784220
cg22721334
cg12042659
cg03735888
cg24366702
cg07878486
cg24595510
cg19317211
cg06404175
cg13570585
cg10244340
cg24124029
cg25881804
cg24236591
cg22474464
cg11183632
cg22837767
cg01783070
cg07213060
cg12544951
cg05325193
cg00960305
cg15058464
cg06151165
cg14763548
cg15272362
cg01715455
cg20395967
cg25307168
cg13188011
cg25362630
cg06779449
cg06962944
cg13459498
cg03011535
cg04807470
cg18881873
cg21729992
cg09572195
cg22445940
cg02133557
cg15680020
cg01645295
cg08111446
cg07675169
cg18349138
cg21350575
cg21282630
cg27254482
cg05238769
cg06106763
cg03867475
cg17935217
cg04497512
cg04228935
cg10445315
cg02730156
cg26720125
cg01090834
cg24901042
cg26309194
cg14982276
cg26822097
cg08886651
cg16483867
cg13298682
cg19963025
cg03027661
cg06806044
cg12276768
cg16775746
cg22669623
cg04689080
cg26831149
cg05297854
cg11213574
