# Supplementary material for: Pan-cancer stratification of solid human epithelial tumors and cancer cell lines reveals commonalities and tissue-specific features of the CpG island methylator phenotype
Source: Epigenetics Chromatin. 2015 Apr 17;8:14. doi: 10.1186/s13072-015-0007-7 (PMC4424513; doi:10.1186/s13072-015-0007-7)
Supplement: Additional file 3: — Selected sets of differentially methylated probes for TCGA samples. [file 13072_2015_7_MOESM3_ESM.zip › CIMP_differentiallyMethylatedProbes_PAAD.txt]

cg26067203
cg00017437
cg04021697
cg13495205
cg17525406
cg05379302
cg11178863
cg23071120
cg16277479
cg18877506
cg25104105
cg21578219
cg22333960
cg12601945
cg12768681
cg02582387
cg19715410
cg16348470
cg04510788
cg08004425
cg19206040
cg19727439
cg12128017
cg21306240
cg10881128
cg04023150
cg04541474
cg03401357
cg05759718
cg10989897
cg18202449
cg19098763
cg13678973
cg00963169
cg16732616
cg25191628
cg14977066
cg18146843
cg10715265
cg05375728
cg27510182
cg10249375
cg16987305
cg19754554
cg00046625
cg17284804
cg17218713
cg02861380
cg19764599
cg08146483
cg13823136
cg23243867
cg18380175
cg08431563
cg25306611
cg03949391
cg13939859
cg24884703
cg20463526
cg22167515
cg04763554
cg04293733
cg16007456
cg06632762
cg18786873
cg06215569
cg11885396
cg20302133
cg26013553
cg11595545
cg01423964
cg06750832
cg07808555
cg09410234
cg19304150
cg19084726
cg21908235
cg12133498
cg07188591
cg13529755
cg02457680
cg15072319
cg16018474
cg24298311
cg12124922
cg25683325
cg03951219
cg13899017
cg06445348
cg15711902
cg23089825
cg17105834
cg02974928
cg04902729
cg10021878
cg17087479
cg07420190
cg25723050
cg00290506
cg01777643
cg24104241
cg04568492
cg05347845
cg04030615
cg15104644
cg27504802
cg14932016
cg18770350
cg07790615
cg18375860
cg11657808
cg07914084
cg26956874
cg13239420
cg01535698
cg02574509
cg25208017
cg15031661
cg01664666
cg18789663
cg27562682
cg20810478
cg23054189
cg20146541
cg07533148
cg16021909
cg13699355
cg20754261
cg09426834
cg25181651
cg09118932
cg14037665
cg08165221
cg15034345
cg18897632
cg14776201
cg20172627
cg18529845
cg14168530
cg23808946
cg19186145
cg25623768
cg22882665
cg08074851
cg07080358
cg24347663
cg08857144
cg21185289
cg17349389
cg19544662
cg23539933
cg24524352
cg19370054
cg08189989
cg00001747
cg17529832
cg06122635
cg19513834
cg24472231
cg05506365
cg23291301
cg11014373
cg14700304
cg20803857
cg16935065
cg04434339
cg08236767
cg21649258
cg14507868
cg02828023
cg21678377
cg26990102
cg09385093
cg00690148
cg07212778
cg15975865
cg15768103
cg19484420
cg22830113
cg20148575
cg01975483
cg16405026
cg06382344
cg01419831
cg20935165
cg05298922
cg15126975
cg18921980
cg20398486
cg23242052
cg27116912
cg07339783
cg08911275
cg25371634
cg22541735
cg09238180
cg20539752
cg15808943
cg24416513
cg14324370
cg19001226
cg25652029
cg06952671
cg21995919
cg25024074
cg14762973
cg06008912
cg05783139
cg13356896
cg07495363
cg00926400
cg10168149
cg09553380
cg01082843
cg19492047
cg09924165
cg16166796
cg22212691
cg12525474
cg04072323
cg10034890
cg12974388
cg06546806
cg17397592
cg25482786
cg12065366
cg00912625
cg27199820
cg16415870
cg13347257
cg09022422
cg26836233
cg13142700
cg21818713
cg03496122
cg26035366
cg26365534
cg20076842
cg08276289
cg21124497
cg23528400
cg26843074
cg24202123
cg17621718
cg22702772
cg18143243
cg20072171
cg23967169
cg09868336
cg12412079
cg13921352
cg08768852
cg01360618
cg17277892
cg11980129
cg00836482
cg23816347
cg01815671
cg02604524
cg21858485
cg17385936
cg06288251
cg24198558
cg02745211
cg09090724
cg04945331
cg02315940
cg10739095
cg22036988
cg27515369
cg20979852
cg13874817
cg17373442
cg07850418
cg05855917
cg18082337
cg12892506
cg08066943
cg21154627
cg21884231
cg23346462
cg02119363
cg13473356
cg04894619
cg14317285
cg16376000
cg17393267
cg08002883
cg26894523
cg04508482
cg20978694
cg10453420
cg06658468
cg15920654
cg23665381
cg14654886
cg16418810
cg02035060
cg27454136
cg24483247
cg04575395
cg16357388
cg08377398
cg04865110
cg16332256
cg10334767
cg13445199
cg16295725
cg19852958
cg08512702
cg24663256
cg06651311
cg26541867
cg11557636
cg11416384
cg07068756
cg08319991
cg00516513
cg10454246
cg24657817
cg10172669
cg20646280
cg12300353
cg10800833
cg09853371
cg24852548
cg25798792
cg12682684
cg05718036
cg10520887
cg13139972
cg22717014
cg27659787
cg16002355
cg23663774
cg16326674
cg07978472
cg10196720
cg02043159
cg27600205
cg10524033
cg17504999
cg03112087
cg04514249
cg02610222
cg06083330
cg16887264
cg11390378
cg05874561
cg23207990
cg25645268
cg00082664
cg18255353
cg20271517
cg10410142
cg00699993
cg21748223
cg20618622
cg08346159
cg18438777
cg21169914
cg02990869
cg26814276
cg03304610
cg17214381
cg14817655
cg24896649
cg22807585
cg16703956
cg17629929
cg18856388
cg18172877
cg03963198
cg14507560
cg07882671
cg18009496
cg23121993
cg05941108
cg04849541
cg00483562
cg00213479
cg01570424
cg05269218
cg00418282
cg08235864
cg08204280
cg04992127
cg19679633
cg12860686
cg12523526
cg25113237
cg05534710
cg06060135
cg07881405
cg06585708
cg20406460
cg25973534
cg15409013
cg15048991
cg04136610
cg22954449
cg26692294
cg01603847
cg07195011
cg24872782
cg26134895
cg14667871
cg10047595
cg17712694
cg16150752
cg05839235
cg12238343
cg18725867
cg26295057
cg14492800
cg26789779
cg00984146
cg16292016
cg18063733
cg12523924
cg15092168
cg07839533
cg10981909
cg12662072
cg23300372
cg12143789
cg08893692
cg17448335
cg10784386
cg23244289
cg21800232
cg12563644
cg12373617
cg12880658
cg16707405
cg14470895
cg23180938
cg11036833
cg12940822
cg11965976
cg25532099
cg05686497
cg14441976
cg17391928
cg07103493
cg23236554
cg24908814
cg18443359
cg01889143
cg24792289
cg04330449
cg25640822
cg13557668
cg26664161
cg01283246
cg24847829
cg14650610
cg18617005
cg18507379
cg13933262
cg06572465
cg23244790
cg12825070
cg12995800
cg26477488
cg09073398
cg07136998
cg15927720
cg14658804
cg08862890
cg02511231
cg19861741
cg18705773
cg18530551
cg05560435
cg18680788
cg08711858
cg16443866
cg22108469
cg03807298
cg23495748
cg18401367
cg20764887
cg06183338
cg12483476
cg00532157
cg20422099
cg03703637
cg05214690
cg18331515
cg26429655
cg26650846
cg13004587
cg05976714
cg01054478
cg06913501
cg17316316
cg26433102
cg05766140
cg06392169
cg12612118
cg21277995
cg06223767
cg13021333
cg04389897
cg05452406
cg15386964
cg16519587
cg17357285
cg26654934
cg05571581
cg03149560
cg23623622
cg01350077
cg27200446
cg16620382
cg03709091
cg05255522
cg22235018
cg05437823
cg22508969
cg18239753
cg26715952
cg08322034
cg16334314
cg14186641
cg06558014
cg17302155
cg25051341
cg21684012
cg27252696
cg17380661
cg14159026
cg14765959
cg09570682
cg07641160
cg20844851
cg04442576
cg01995743
cg13796823
cg20334627
cg24608684
cg20286200
cg11942956
cg26656135
cg24176563
cg14251870
cg24203741
cg18035399
cg16924337
cg17264670
cg00157796
cg11492102
cg01269620
cg08886973
cg23302682
cg11338643
cg05478631
cg23688510
cg06463958
cg01240056
cg21042456
cg20870512
cg05157140
cg02471897
cg09548051
cg04707863
cg03638172
cg05495949
cg27603283
cg26468007
cg18724565
cg01447112
cg26170604
cg04495995
cg20498685
cg26818735
cg17839237
cg24446548
cg09799658
cg04917226
cg24624901
cg25691167
cg27618240
cg24885417
cg00355281
cg16964348
cg25884711
cg21097881
cg24245418
cg06715976
cg02978421
cg10636403
cg07302069
cg20293594
cg05471296
cg15797110
cg09017619
cg26521404
cg26259537
cg05250768
cg01024168
cg08964780
cg25644556
cg16967880
cg16857858
cg14625175
cg13352750
cg05311410
cg17466857
cg24610236
cg14369938
cg03876413
cg18249173
cg26673012
cg17985646
cg01688536
cg05809668
cg06159352
cg00159100
cg16230141
cg00549566
cg08453021
cg11021995
cg06338562
cg11372090
cg19875547
cg02383130
cg10293925
cg07926691
cg26122980
cg20337384
cg06310816
cg17390350
cg08612137
cg17438849
cg22795470
cg03781266
cg14872657
cg17045801
cg14999001
cg04454951
cg04904331
cg14045872
cg01893212
cg02467990
cg09493505
cg18206027
cg20066716
cg16697214
cg07589773
cg14225678
cg21393713
cg08676249
cg02300154
cg03044249
cg01366419
cg05743346
cg11381539
cg05223720
cg17239236
cg12973591
cg20230721
cg23141855
cg24531255
cg05663341
cg20479774
cg20377305
cg13314145
cg02087954
cg14562712
cg27179533
cg27528510
cg14874750
cg13267931
cg05488770
cg15775138
cg07875818
cg24228819
cg05327864
cg04842426
cg26663651
cg07028821
cg11592503
cg16910830
cg07612562
cg16521917
cg07703462
cg18583378
cg17362861
cg10770742
cg21532325
cg02432280
cg09605164
cg21929943
cg23205387
cg06239616
cg11469391
cg13794530
cg03976877
cg20673829
cg19019537
cg01200640
cg01369750
cg26777883
cg22619018
cg12877251
cg07401230
cg16420199
cg13324546
cg22747746
cg19677607
cg24000873
cg24032666
cg22978087
cg01614020
cg26730369
cg24946597
cg08000065
cg15839448
cg21517947
cg05166490
cg17331296
cg20527270
cg18991611
cg07770968
cg02237470
cg18755296
cg06528306
cg21001487
cg10095242
cg24928391
cg04672706
cg24150172
cg06616729
cg05511722
cg00688447
cg12751432
cg15836635
cg02182795
cg11071231
cg16504626
cg03483150
cg04612444
cg19149681
cg01981601
cg25260137
cg15316843
cg03843972
cg17307479
cg14353137
cg15684724
cg06617456
cg01568998
cg08448589
cg03357798
cg13407456
cg22001496
cg24280540
cg18096722
cg23758305
cg13267264
cg12300724
cg11878331
cg12668482
cg01610488
cg19439706
cg14750277
cg15953602
cg14644752
cg13211683
cg03224572
cg00421139
cg21859781
cg04917181
cg01482645
cg20800509
cg06518628
cg10303487
cg18147485
cg12210890
cg22052659
cg13912117
cg14930075
cg01532168
cg04344565
cg24387472
cg23906459
cg11758945
cg09968723
cg14669274
cg10821845
cg14511946
cg23916167
cg00840310
cg14487131
cg13661740
cg13632816
cg13601435
cg14573411
cg10755973
cg13405887
cg19793376
cg14252519
cg26024843
cg13481132
cg00522018
cg13759674
cg23684973
cg23954465
cg23858040
cg10297491
cg17290701
cg26328510
cg03813164
cg12356890
cg11472279
cg11002404
cg22738219
cg14649650
cg25825488
cg16422098
cg26104297
cg09571858
cg20011402
cg20185017
cg06159486
cg02456226
cg01805540
cg01392544
cg05099508
cg24031355
cg22899100
cg18391899
cg23068913
cg18759960
cg24767148
cg04063945
cg06806958
cg15406683
cg08441170
cg23771603
cg11328303
cg15762032
cg16690757
cg11825621
cg08696727
cg05694245
cg00803088
cg02980079
cg07142797
cg26813646
cg11389172
cg24109980
cg16172814
cg26014391
cg03354113
cg16317181
cg17538572
cg13834844
cg00557947
cg20100910
cg22898797
cg24686074
cg26551913
cg24812837
cg14038391
cg09165441
cg24680586
cg18932798
cg16787600
cg10778841
cg18326021
cg01874697
cg24403845
cg11842610
cg20095233
cg09935282
cg18646207
cg25078150
cg06746118
cg15173134
cg12317601
cg17307442
cg05783915
cg06369992
cg19912142
cg17422774
cg17498296
cg22603247
cg14072515
cg08602190
cg04617948
cg25539045
cg02595832
cg12824796
cg06304097
cg23632875
cg03109827
cg02886408
cg08753373
cg12250896
cg02767771
cg08708684
cg03755123
cg09053680
cg03002848
cg21667878
cg17434309
cg10037494
cg18485844
cg22346124
cg05309948
cg15790820
cg08383315
cg25778535
cg13062406
cg16426537
cg13445796
cg23632985
cg26142412
cg01642521
cg19859290
cg10615842
cg17424999
cg06873316
cg10387551
cg09537620
cg13596833
cg22557091
cg14657517
cg19074340
cg07193766
cg19570244
cg19126300
cg13201808
cg15556502
cg14416371
cg14944647
cg01939477
cg16407471
cg05376374
cg00268840
cg09656848
cg09835239
cg18722841
cg04543008
cg11334771
cg12162138
cg22661893
cg06122148
cg26705960
cg23650423
cg27296293
cg15603568
cg23559689
cg00343633
cg07972135
cg17498773
cg10980774
cg12040830
cg23881278
cg24266670
cg12918457
cg13839457
cg01033865
cg27323784
cg17236709
cg07976064
cg05821789
cg03401096
cg22097425
cg02216246
cg11017065
cg15585794
cg20881910
cg23699196
cg24284973
cg11965370
cg19717586
cg15885337
cg23596233
cg05446629
cg19656577
cg07912789
cg22500428
cg26162582
cg26858704
cg19651132
cg03929977
cg26590537
cg16897114
cg00252282
cg05161082
cg08347047
cg06241792
cg10333808
cg10512875
cg08729318
cg10658542
cg16896079
cg19619405
cg24116870
cg02756106
cg02332982
cg22868282
cg14835443
cg07561017
cg18486102
cg06947913
cg04669574
cg08190858
cg16856286
cg15611413
cg21707187
cg03078363
cg27277463
cg00089798
cg12243597
cg26397188
cg21383810
cg23318812
cg00986824
cg11308277
cg05860723
cg13273396
cg26272220
cg19952303
cg14449051
cg14510812
cg18023283
cg07780095
cg22802813
cg23891273
cg20718350
cg03700449
cg22356339
cg10096177
cg26381364
cg11342468
cg13702005
cg20443254
cg24856726
cg12113984
cg09229912
cg01638592
cg00003298
cg21718267
cg08985029
cg23827572
cg16605327
cg03843000
cg05769349
cg22773899
cg22327646
cg09644707
cg14238959
cg25403721
cg01519253
cg15964309
cg07147449
cg12513880
cg24675150
cg02345991
cg11670651
cg01070209
cg24328125
cg03530754
cg04475027
cg11877129
cg23891360
cg02681173
cg19694010
cg17537177
cg20058043
cg21885046
cg15928093
cg23054883
cg12075445
cg00058329
cg15607538
cg05494604
cg04865180
cg19937061
cg18098400
cg22029275
cg07017374
cg22574825
cg16661209
cg19863655
cg20219457
cg25724283
cg08676975
cg02478448
cg18348647
cg18948722
cg05137358
cg03804213
cg06639332
cg17934871
cg23833588
cg10795666
cg09557313
cg09813525
cg00287312
cg27360326
cg19712603
cg22763718
cg17535595
cg16027761
cg20634967
cg23316360
cg06971129
cg19916212
cg23766591
cg19650157
cg26132774
cg13438893
cg19497031
cg08097882
cg24425021
cg27398263
cg09010671
cg21264189
cg25081106
cg08492619
cg10067970
cg03637815
cg20985450
cg25317585
cg03994318
cg21938148
cg01956420
cg27546237
cg15692992
cg05221057
cg23619365
cg15228928
cg15415452
cg13692446
cg25570913
cg15672437
cg26593267
cg13046832
cg24773418
cg17003293
cg07345734
cg23906738
cg04347874
cg07115542
cg11108269
cg25996119
cg10530851
cg01672943
cg05917460
cg23288059
cg18856581
cg08217024
cg18106312
cg18693395
cg12853633
cg13784080
cg14248715
cg23318063
cg08826251
cg05255275
cg18921771
cg23989821
cg13539545
cg10755235
cg18639233
cg06785999
cg19456540
cg14507337
cg04281464
cg13222752
cg06204735
cg13829550
cg22916722
cg02881570
cg05855039
cg18070676
cg03506640
cg01802258
cg18229521
cg16086620
cg18627235
cg24101492
cg04958794
cg04700283
cg02268225
cg02874376
cg06757662
cg19326876
cg20174066
cg03307893
cg10652393
cg03024760
cg08182446
cg27553667
cg00646019
cg17741501
cg12012932
cg01615424
cg12860391
cg03062549
cg08095196
cg10386483
cg16729415
cg18415687
cg01454487
cg18671950
cg01947130
cg20987924
cg03059131
cg11601252
cg07573209
cg20973720
cg00544449
cg04184836
cg01645753
cg05335955
cg11167100
cg08452658
cg26460092
cg03063639
cg14696396
cg02318926
cg23989963
cg08939095
cg27648738
cg22946150
cg09201151
cg25213546
cg04138185
cg14096889
cg14230666
cg21956337
cg07252731
cg05901579
cg14384532
cg27621340
cg20510724
cg19157034
cg05417162
cg04141813
cg02401454
cg09874822
cg09070371
cg05417127
cg27376182
cg03281661
cg02230017
cg02860732
cg04342955
cg03057083
cg04557544
cg18578405
cg01705052
cg08330224
cg01944044
cg04279973
cg03306374
cg03217795
cg21370856
cg04441477
cg23235241
cg03376794
cg03394150
cg09528825
cg10038009
cg04285275
cg02809746
cg06482019
cg08526074
cg02864757
cg05151154
cg08806408
cg13755795
cg08776356
cg00177451
cg27423760
cg04098866
cg10250663
cg09774787
cg04490714
cg10273340
cg06728579
cg02954212
cg27444994
cg06831576
cg27120816
cg07568194
cg03238797
cg07821427
cg07857243
cg02761480
cg08747377
cg05374412
cg08856946
cg00314966
cg10448808
cg09360770
cg08384637
cg01951637
cg27434245
cg01873311
cg01433610
cg00376544
cg12863545
cg26998044
cg26239391
cg25116216
cg05276469
cg22758454
cg08358166
cg15760257
cg26307359
cg12810096
cg14603098
cg19024969
cg01410878
cg16364121
cg24761507
cg05527869
cg10043865
cg10356613
cg04588165
cg20668644
cg19827780
cg00129651
cg12781700
cg19156875
cg07438617
cg21546671
cg14458834
cg15565065
cg08089301
cg09194159
cg14345497
cg08151857
cg04618333
cg04591032
cg12477716
cg17787134
cg03167683
cg15262242
cg14073722
cg08034077
cg25039722
cg21502786
cg02081266
cg18944047
cg16709232
cg20634442
cg26034516
cg09236176
cg10362542
cg10922935
cg21331088
cg03278146
cg07352438
cg09366312
cg22455914
cg12072964
cg18764577
cg19909349
cg24362812
cg12951849
cg03686593
cg25958283
cg12072560
cg00851770
cg20950011
cg21114773
cg12395205
cg10416527
cg21678445
cg13721404
cg19237294
cg06248560
cg18669209
cg13437581
cg22232327
cg07519816
cg13096208
cg04017533
cg27037551
cg12799689
cg03524083
cg10486998
cg03659519
cg20872937
cg17911318
cg10390058
cg21779611
cg16580499
cg14007067
cg17039236
cg14985989
cg21928701
cg02091605
cg01638213
cg17429382
cg24903887
cg13950603
cg05928342
cg08065231
cg07583894
cg17509220
cg22491927
cg17509967
cg25936054
cg04704053
cg16206460
cg13724788
cg08249988
cg10741422
cg20253468
cg11277087
cg02250846
cg25267072
cg21534423
cg01464835
cg02012703
cg18777119
cg27058257
cg18716164
cg12776966
cg05026135
cg24708471
cg10507508
cg03758150
cg23642130
cg15208375
cg11199770
cg27058486
cg26565021
cg16190732
cg06399302
cg25999442
cg05627639
cg10358533
cg24724633
cg09430118
cg25397945
cg02587316
cg18630667
cg05020604
cg04332534
cg25875213
cg04784475
cg03611452
cg25324105
cg14587524
cg01436998
cg25732462
cg19369022
cg03324821
cg08586541
cg15215612
cg05630016
cg19725343
cg21282549
cg24886257
cg15202738
cg18335068
cg24685755
cg03217253
cg02002583
cg12570712
cg21093192
cg14055896
cg15708153
cg18787401
cg26309134
cg27062795
cg27477373
cg03146949
cg09568464
cg02763101
cg22647407
cg00502665
cg11539780
cg25963041
cg01501009
cg24430140
cg22759823
cg18435449
cg18579862
cg26246807
cg05661282
cg21790626
cg27049766
cg12074025
cg07474494
cg00505277
cg11312896
cg22457238
cg25784220
cg22721334
cg22286978
cg07113642
cg23448584
cg19317211
cg22588144
cg19864758
cg01815529
cg09062550
cg23695133
cg11183632
cg22837767
cg03140968
cg19054524
cg08448701
cg01783070
cg16767801
cg08156066
cg09623400
cg16793866
cg06151165
cg14763548
cg10599900
cg22289434
cg13544006
cg03414318
cg00100012
cg08535373
cg07033372
cg08313939
cg24454144
cg10216615
cg15230781
cg06962944
cg03011535
cg15207742
cg23383871
cg27207308
cg01729827
cg12521353
cg03264601
cg02825373
cg12869912
cg20357628
cg11414560
cg08675717
cg05484788
cg18092028
cg15874092
cg16619425
cg07198552
cg14373923
cg14060496
cg26492446
cg27501878
cg16409261
cg17772028
cg27344859
cg08737296
cg01052879
cg18627360
cg01743841
cg09184429
cg23509896
cg21350575
cg21282630
cg08190291
cg00615473
cg13486354
cg27254482
cg08870743
cg27357571
cg27237300
cg21229268
cg17016394
cg20340508
cg04574459
cg10435849
cg26822097
cg15554678
cg18023096
cg08417728
cg05135549
cg22199216
cg12478381
cg00618450
cg10188823
cg12840502
cg14062468
cg24060451
cg05206884
cg12511214
cg06008724
cg03779241
cg20495645
cg15679813
cg20525183
cg01995480
cg23080354
cg25975712
cg06273376
cg00481629
