# Supplementary material for: Pan-cancer stratification of solid human epithelial tumors and cancer cell lines reveals commonalities and tissue-specific features of the CpG island methylator phenotype
Source: Epigenetics Chromatin. 2015 Apr 17;8:14. doi: 10.1186/s13072-015-0007-7 (PMC4424513; doi:10.1186/s13072-015-0007-7)
Supplement: Additional file 3: — Selected sets of differentially methylated probes for TCGA samples. [file 13072_2015_7_MOESM3_ESM.zip › CIMP_differentiallyMethylatedProbes_PRAD.txt]

cg00813378
cg21819468
cg17594860
cg16023415
cg11018723
cg22795212
cg18139020
cg14041778
cg10106804
cg18795461
cg04858616
cg14207654
cg10431481
cg10026473
cg26413174
cg07478468
cg14712186
cg03070194
cg08142344
cg14186963
cg13966710
cg04550737
cg06598196
cg01864564
cg12062819
cg17165580
cg14210287
cg22389730
cg17905084
cg12406726
cg26839871
cg06515144
cg16353957
cg24444188
cg02588107
cg24405179
cg20927661
cg25623934
cg15162392
cg09368936
cg01576677
cg21654383
cg07245678
cg13997864
cg00001747
cg06266613
cg26631039
cg15975865
cg19484420
cg19465165
cg20443778
cg14425722
cg12868019
cg22609984
cg06040206
cg08748100
cg25929173
cg21245277
cg10396546
cg02941781
cg08266417
cg02144933
cg13952656
cg11509907
cg17199247
cg07200280
cg01614883
cg23141355
cg19233043
cg14337339
cg23039333
cg14203525
cg16312163
cg07800320
cg19477084
cg16342439
cg11641611
cg04361551
cg22889573
cg25645687
cg25670330
cg03269060
cg14226182
cg26772854
cg04350913
cg24710320
cg02035060
cg04575395
cg00731785
cg18790597
cg20646280
cg23370536
cg21921384
cg01959562
cg18702689
cg19971716
cg23901852
cg07776847
cg01733638
cg24510494
cg18355902
cg02647878
cg20007130
cg01646109
cg22736718
cg04204831
cg02602541
cg08407114
cg18250028
cg03719509
cg18359530
cg07690181
cg16099804
cg18840956
cg21635917
cg05686497
cg07557560
cg27090201
cg18995088
cg23026864
cg25500080
cg27015057
cg18233416
cg21938261
cg10802379
cg03625676
cg02384967
cg14743594
cg08814105
cg09491410
cg15553598
cg07352345
cg12483476
cg06223767
cg07994987
cg25649038
cg15932013
cg11900861
cg12347429
cg02578368
cg14776962
cg20041567
cg08789053
cg24710480
cg14443519
cg08858649
cg26075747
cg10938374
cg13137376
cg20650802
cg15745385
cg19036153
cg00890041
cg11401682
cg17012202
cg14119437
cg13510327
cg00255142
cg27315170
cg27181765
cg25459558
cg01350077
cg27200446
cg27291698
cg25360181
cg10725720
cg21705897
cg07335294
cg09581551
cg18254850
cg11481534
cg07641160
cg13631916
cg24805875
cg11518846
cg20980055
cg19929126
cg01718447
cg14604568
cg15988350
cg04904331
cg19910201
cg05743346
cg07484673
cg07235253
cg10864074
cg24980893
cg23973417
cg07697895
cg13161961
cg27573591
cg15087147
cg04153784
cg17200920
cg15127227
cg02215070
cg08042316
cg23738624
cg00469207
cg09605164
cg20183619
cg19258665
cg22623223
cg18233786
cg05310249
cg24946597
cg24739382
cg07529534
cg16330450
cg15836635
cg26295808
cg24316515
cg19424531
cg20980783
cg09734791
cg27528660
cg14750277
cg15774465
cg18429863
cg00914041
cg23090632
cg06368590
cg16821992
cg13912117
cg01532168
cg02227496
cg14066751
cg10454937
cg05347878
cg26288249
cg21158411
cg02205739
cg14470978
cg26459700
cg01154046
cg26983469
cg17853216
cg09186006
cg12005098
cg11832210
cg11750133
cg14375937
cg02825977
cg10556384
cg22831607
cg25156443
cg15468521
cg23003534
cg02320740
cg24403845
cg24252925
cg25078150
cg06746118
cg15173134
cg02659920
cg01086895
cg10376408
cg22769941
cg15778437
cg08354889
cg17640322
cg23083315
cg16430510
cg00268840
cg16576620
cg06065225
cg23046903
cg18854419
cg07748540
cg02120582
cg00343633
cg07972135
cg15081566
cg12506005
cg06459000
cg23881278
cg12782933
cg07976064
cg15993083
cg03801902
cg05667158
cg24292235
cg04951947
cg22868282
cg25756241
cg08102256
cg09889291
cg22196952
cg09101796
cg04452770
cg18149653
cg16600991
cg15916192
cg01804193
cg23684878
cg14019323
cg12391352
cg17315500
cg16162324
cg17410295
cg25694349
cg14669514
cg04865180
cg12054869
cg12379940
cg22667178
cg24079361
cg05873889
cg12907379
cg16398329
cg24507144
cg01574694
cg24734586
cg10128164
cg08217024
cg26394244
cg09226388
cg13185030
cg19099850
cg11889692
cg19622874
cg18229521
cg21495612
cg17926940
cg02874376
cg25577023
cg04744917
cg15278646
cg23837799
cg02882448
cg02360980
cg15105703
cg19295951
cg08328777
cg05804220
cg10583297
cg10480343
cg22535307
cg04194852
cg21890726
cg10576051
cg15281774
cg04460984
cg08094175
cg07642043
cg08404028
cg09866102
cg09792926
cg27120816
cg16524960
cg09288606
cg01762827
cg01966091
cg08747377
cg05374412
cg26995992
cg09041207
cg23643814
cg12187586
cg17861455
cg04974290
cg07367232
cg13291283
cg14912728
cg21773967
cg08967106
cg24761507
cg04178858
cg15826437
cg18928737
cg18449997
cg25905674
cg04976685
cg26606256
cg12379948
cg14458834
cg15565065
cg00267596
cg12477716
cg24341611
cg21306329
cg17733616
cg11122493
cg12056639
cg06848185
cg16779463
cg15044248
cg24844534
cg16304950
cg03718824
cg03117976
cg25958283
cg05700339
cg10794285
cg05994094
cg06003986
cg15511381
cg14951193
cg14725952
cg12586496
cg22491927
cg17509967
cg18721420
cg03562044
cg07931411
cg04539503
cg11631271
cg25806307
cg07551545
cg18302606
cg17768491
cg12248614
cg11872300
cg11957331
cg23889086
cg17384056
cg00381697
cg26524263
cg07382943
cg06665109
cg09418984
cg07576175
cg21207028
cg08713365
cg26282655
cg02167438
cg11667020
cg16098981
cg09623400
cg16793866
cg09044785
cg03641251
cg23634087
cg05120028
cg26788916
cg17297071
cg12749863
cg14315558
cg27544190
cg00811132
cg27645955
cg00651829
cg19343631
cg27045447
cg06822952
cg18945842
cg22471255
cg15879316
cg06866938
cg03805475
