# Supplementary material for: Pan-cancer stratification of solid human epithelial tumors and cancer cell lines reveals commonalities and tissue-specific features of the CpG island methylator phenotype
Source: Epigenetics Chromatin. 2015 Apr 17;8:14. doi: 10.1186/s13072-015-0007-7 (PMC4424513; doi:10.1186/s13072-015-0007-7)
Supplement: Additional file 3: — Selected sets of differentially methylated probes for TCGA samples. [file 13072_2015_7_MOESM3_ESM.zip › CIMP_differentiallyMethylatedProbes_READ.txt]

cg04241652
cg00945293
cg02483484
cg05473804
cg15892785
cg05006349
cg04897742
cg02448922
cg15467646
cg10106804
cg19644018
cg19769760
cg23048481
cg21848143
cg27232866
cg26341102
cg15576900
cg00279790
cg03257575
cg19807257
cg19250799
cg11666087
cg16573178
cg03603214
cg10512745
cg27510832
cg07923233
cg27547954
cg17484154
cg04867733
cg08276739
cg12644264
cg13939859
cg26072058
cg09011883
cg04156369
cg21385047
cg02361557
cg07005523
cg07155336
cg09508770
cg06368118
cg07470367
cg25848557
cg08142344
cg10023272
cg05622465
cg01202526
cg25201881
cg27304110
cg09177131
cg19313043
cg08728856
cg07236150
cg07794500
cg23258881
cg20577019
cg06982544
cg09873164
cg05338433
cg11912330
cg24862510
cg18800085
cg04123776
cg05377226
cg13843613
cg04209911
cg00962913
cg16899351
cg16315376
cg23959605
cg10439914
cg02588107
cg20264068
cg10236452
cg00584713
cg04907523
cg11398511
cg01958550
cg01926051
cg17721710
cg25723050
cg16340268
cg04482794
cg22685369
cg00662647
cg02957057
cg06400704
cg15454726
cg19719547
cg08659667
cg04205107
cg20225749
cg12780678
cg09118932
cg14037665
cg05633391
cg25999722
cg21583226
cg03279535
cg05714219
cg25428398
cg15355118
cg25840208
cg24743639
cg23151000
cg25856383
cg14868994
cg19756790
cg21875802
cg12109291
cg02711647
cg13223402
cg13913015
cg25622366
cg21472506
cg23229261
cg11536474
cg02968116
cg00015058
cg10089527
cg08132931
cg06226156
cg18835416
cg18432099
cg20072442
cg24632241
cg06668300
cg22762844
cg09236434
cg23977631
cg14997226
cg14675211
cg16882226
cg08189989
cg19513834
cg12332415
cg02701278
cg04617755
cg01886957
cg06266613
cg21463349
cg15931721
cg10884052
cg20443778
cg11540007
cg17751438
cg21701531
cg12276123
cg20593611
cg25537217
cg06952671
cg21995919
cg16057262
cg13107760
cg21245277
cg13536757
cg16573328
cg01808545
cg24589459
cg10168149
cg08952506
cg02144933
cg07015629
cg06862374
cg22587479
cg26525127
cg26422059
cg02367660
cg17815538
cg23964682
cg15766075
cg14784497
cg25095722
cg17199247
cg06181784
cg06663068
cg21746851
cg12786945
cg20541238
cg07200280
cg23718026
cg02044223
cg08700032
cg24632247
cg25937714
cg12796028
cg27606567
cg07451080
cg17188147
cg12668309
cg14337339
cg08480458
cg19554389
cg15070848
cg23069167
cg13562542
cg10172415
cg11980016
cg07254054
cg15093079
cg16704739
cg02970696
cg22895305
cg08195943
cg00060320
cg12573071
cg16434657
cg01755562
cg00134776
cg18403551
cg15867939
cg19443257
cg04353095
cg15562912
cg15852572
cg27406373
cg14081924
cg04912999
cg19442495
cg07399369
cg10886442
cg00995327
cg08858437
cg08774368
cg18507129
cg22082709
cg22498996
cg08085954
cg17344755
cg27558283
cg12349858
cg16496687
cg13072057
cg12716838
cg16419629
cg07489890
cg17202313
cg09591072
cg17293936
cg05287817
cg06190677
cg24524308
cg13432744
cg07681728
cg22834653
cg12717203
cg14470398
cg18638914
cg07434284
cg06913330
cg09562045
cg17470837
cg15994026
cg15917116
cg05624214
cg24663256
cg11985220
cg18821742
cg07650252
cg14777772
cg13796804
cg11243196
cg08324945
cg01508023
cg02192967
cg15452573
cg21187769
cg24870497
cg16475705
cg09100013
cg17334018
cg01194057
cg21782409
cg18714412
cg12829717
cg27062369
cg06468908
cg11979589
cg10756099
cg20291436
cg23663774
cg18567682
cg20710842
cg18120376
cg06340552
cg03563667
cg20599022
cg22905274
cg07318284
cg04478179
cg02647878
cg05874561
cg14063488
cg06549216
cg18255353
cg22366088
cg11934170
cg07121547
cg14811608
cg25911468
cg08712866
cg06481168
cg12861945
cg11630554
cg24521633
cg19898128
cg09722742
cg22478591
cg18443378
cg08684639
cg14711866
cg23649435
cg25882830
cg11354594
cg02071076
cg26274580
cg15212349
cg04210284
cg27037018
cg05030481
cg00264591
cg03595755
cg09524455
cg26692294
cg04996219
cg07195011
cg13368756
cg26134895
cg23496260
cg24134479
cg02346970
cg26880493
cg07663789
cg02450613
cg26747293
cg17113936
cg12587766
cg18174928
cg03723506
cg12602374
cg11841722
cg19697475
cg13869401
cg18456523
cg14608384
cg09839635
cg17288397
cg08311610
cg23936023
cg24988625
cg10571951
cg03975797
cg04380513
cg07360792
cg17958315
cg06993118
cg22638593
cg02033258
cg24093411
cg18995088
cg21702128
cg20560075
cg03225002
cg04583285
cg09528265
cg03851984
cg24886267
cg14743594
cg14568217
cg13928709
cg22960186
cg20546002
cg23437733
cg25437410
cg07470489
cg11538128
cg13909534
cg17304222
cg03707308
cg13562911
cg22143569
cg05446010
cg15387132
cg07701237
cg05646373
cg25438963
cg23164203
cg27577527
cg06759058
cg22058708
cg06078334
cg15931205
cg01499815
cg11911648
cg21029447
cg16699174
cg13024590
cg02704535
cg19677203
cg22847691
cg07722358
cg14135551
cg27200446
cg08787622
cg16556906
cg15799279
cg12306213
cg02916312
cg21688264
cg08154348
cg06635392
cg13652557
cg05427966
cg08001895
cg06740629
cg21552709
cg04537567
cg14159026
cg10979880
cg17398252
cg20295992
cg08382226
cg18918349
cg10259748
cg27241808
cg07641160
cg13631916
cg24805875
cg00095976
cg18710929
cg15244223
cg13323701
cg11430157
cg26532358
cg17382198
cg19171596
cg06993703
cg19365062
cg09979256
cg07279933
cg04974584
cg16478774
cg07570142
cg14017655
cg06181518
cg20980055
cg17838029
cg16347317
cg11664500
cg14287112
cg22871668
cg14270292
cg01401376
cg19003797
cg25115993
cg19038690
cg00117463
cg16434547
cg23353893
cg09375620
cg07991951
cg05655837
cg19675288
cg06073449
cg06463958
cg23194354
cg14414971
cg06223466
cg26988895
cg20052718
cg17839237
cg24446548
cg00240432
cg12926104
cg16474297
cg01122187
cg07320646
cg04770504
cg24610236
cg07658503
cg13094036
cg17617930
cg14604568
cg15988350
cg07628404
cg22051964
cg19118812
cg15067340
cg14872657
cg17035091
cg04028634
cg04454951
cg04904331
cg14045872
cg01893212
cg02467990
cg09493505
cg18206027
cg07039180
cg03577655
cg17093995
cg18607529
cg18810347
cg27633530
cg20078466
cg25771677
cg05853159
cg06638338
cg21433912
cg03845214
cg23219720
cg12278754
cg23474211
cg27319898
cg03571927
cg25363607
cg24599249
cg07484673
cg12457529
cg22758700
cg15908367
cg05175020
cg17194182
cg20893717
cg07841815
cg01692340
cg13207797
cg18762727
cg07482935
cg03203223
cg06570167
cg05466901
cg11514698
cg06292947
cg05412664
cg10717290
cg24565369
cg25167643
cg07871590
cg27573591
cg15087147
cg04153784
cg13056495
cg24059115
cg18416881
cg16132520
cg21079345
cg02215070
cg09957386
cg25920483
cg07028821
cg06557057
cg21621906
cg23738624
cg07028533
cg00469207
cg21929943
cg20567847
cg05151803
cg20183619
cg04422562
cg09727277
cg13081600
cg13905586
cg02900995
cg19814400
cg18349835
cg03294066
cg26077100
cg22008625
cg09052083
cg14900984
cg04982401
cg18577280
cg05956498
cg22987590
cg18233786
cg08283882
cg19883384
cg00719143
cg25230074
cg22865798
cg05293775
cg05746795
cg22862746
cg22349506
cg10205753
cg10341556
cg12164472
cg19502867
cg17151990
cg20702559
cg17307479
cg12755298
cg15160198
cg09383816
cg18065361
cg20912169
cg26618965
cg00909646
cg07922007
cg23300368
cg20079899
cg10606059
cg01419567
cg27140220
cg09043127
cg04014062
cg01978558
cg17999376
cg19939997
cg05447833
cg13096260
cg18719750
cg24732574
cg25070637
cg16935295
cg10292139
cg16673702
cg02409878
cg26570179
cg06399148
cg02663265
cg23158731
cg02707869
cg08000118
cg16896847
cg06319475
cg17698295
cg17301223
cg26256223
cg11585820
cg14267263
cg13713293
cg03168582
cg14473327
cg17009433
cg22798707
cg22101703
cg21210985
cg21177599
cg08007986
cg14048780
cg13758646
cg18507707
cg13952031
cg02560967
cg11724516
cg05684891
cg16827459
cg14015706
cg14266251
cg14348741
cg05307923
cg02899206
cg02270183
cg09060610
cg26076412
cg01056653
cg26878816
cg20506550
cg07071978
cg14649650
cg24037897
cg11880855
cg11973177
cg27313572
cg23991622
cg12874092
cg13307451
cg20014049
cg18920423
cg03650342
cg20534596
cg00366818
cg06664085
cg19194098
cg02636041
cg04194494
cg21981270
cg16831085
cg00675569
cg05521792
cg12497224
cg24385334
cg00773413
cg11854806
cg11036831
cg12091732
cg07023791
cg03356747
cg01229798
cg02079377
cg00197495
cg12486537
cg19902394
cg06576393
cg10914555
cg22831607
cg07834955
cg27272677
cg24770596
cg17567560
cg20668662
cg18675043
cg01833196
cg24403845
cg05045130
cg24252925
cg18044663
cg19236679
cg18672939
cg10143067
cg13457172
cg25662463
cg26339504
cg08521987
cg19721867
cg16099210
cg20403498
cg19564098
cg03453917
cg22603247
cg00660608
cg03084724
cg06299833
cg18368487
cg15344419
cg11197015
cg05904135
cg09639725
cg26583481
cg00249511
cg25774643
cg20931042
cg06825142
cg00556112
cg12928379
cg18560328
cg22723056
cg15344220
cg02629281
cg08481246
cg21460402
cg12740527
cg21204804
cg20771178
cg00450824
cg00393798
cg03405315
cg15247111
cg17679104
cg04100696
cg17039391
cg06943667
cg20973347
cg18768414
cg26676559
cg08929188
cg01406482
cg02434443
cg19639184
cg10345326
cg26242583
cg25469414
cg13083436
cg25457956
cg11213308
cg11855526
cg24185576
cg15778437
cg02524954
cg13450005
cg26365854
cg24335138
cg04988423
cg00107629
cg11198128
cg23964057
cg18947739
cg12319507
cg08783509
cg23619769
cg12841273
cg14697835
cg12246510
cg18854419
cg21825879
cg00455452
cg09671810
cg11117364
cg06447552
cg25670060
cg06122148
cg07748540
cg02120582
cg18403606
cg02989521
cg04182321
cg21406100
cg26210187
cg10174931
cg23632529
cg07117674
cg26578621
cg13643376
cg04974587
cg14652031
cg03532274
cg22879515
cg21881253
cg24041078
cg06459000
cg27582739
cg15630907
cg01204606
cg15407505
cg12150784
cg02159731
cg07976064
cg02873321
cg03401096
cg05289253
cg27355456
cg05509659
cg03167429
cg19897940
cg13755070
cg17872757
cg07629355
cg04621578
cg13491690
cg21692846
cg03323292
cg03108229
cg18375494
cg11388325
cg00252282
cg22374861
cg09736112
cg05161082
cg08347047
cg06241792
cg09354309
cg10333808
cg08972130
cg03625010
cg17853504
cg10158080
cg23811464
cg27493301
cg22868282
cg05728754
cg00817367
cg07078225
cg21346925
cg04455164
cg23684878
cg14019323
cg23013309
cg01263292
cg02492791
cg07783282
cg12391352
cg16921310
cg16712637
cg02246645
cg27420520
cg10096177
cg00259618
cg03817911
cg04578997
cg21548032
cg12970542
cg22685245
cg26682580
cg08110542
cg14256008
cg26394825
cg09076334
cg17565078
cg16302790
cg00944193
cg02340053
cg04902286
cg13258563
cg11678027
cg16741041
cg25468863
cg22609576
cg12363807
cg04117229
cg13975523
cg03706954
cg26224671
cg24115264
cg00880018
cg04922681
cg12379940
cg22667178
cg05873889
cg08705697
cg26110710
cg09083627
cg02648941
cg16423505
cg08997628
cg19063972
cg00800383
cg06428163
cg04603730
cg10305311
cg00756058
cg07931391
cg06313119
cg25082959
cg26097011
cg16398329
cg24507144
cg04561389
cg14214706
cg03141482
cg13582072
cg27546237
cg25530246
cg25463470
cg04832466
cg15476528
cg11840125
cg15384598
cg07559273
cg24773418
cg03298319
cg10460377
cg05372242
cg02150867
cg26394244
cg11737232
cg22871002
cg10981009
cg01613638
cg15996043
cg05203877
cg23272632
cg19870698
cg16535717
cg07003632
cg14185025
cg14867604
cg00723271
cg20070026
cg13005999
cg02979001
cg01545587
cg16676492
cg02700714
cg03535663
cg19908534
cg15385562
cg10480343
cg22535307
cg02746187
cg10576051
cg17588266
cg11821817
cg05804863
cg00462168
cg11167100
cg08452658
cg13798146
cg11797092
cg01667646
cg21145136
cg09201151
cg10832730
cg07621075
cg08769966
cg24342409
cg15573040
cg01950845
cg26470794
cg27557378
cg00853103
cg04981088
cg03132773
cg03217795
cg24862668
cg27014135
cg26734696
cg03394150
cg09528825
cg10471437
cg03921753
cg08347500
cg04153740
cg06728579
cg01466678
cg00984694
cg00262031
cg03811260
cg11698099
cg15192750
cg05523056
cg07821427
cg05374412
cg08157228
cg08145698
cg22298430
cg27230784
cg05562381
cg24371075
cg04743961
cg07848706
cg23415756
cg01463565
cg25116216
cg00350003
cg04790084
cg06459443
cg27213352
cg26654790
cg24761507
cg22301073
cg05548912
cg19548479
cg24940138
cg21211480
cg15026277
cg24008544
cg16638385
cg13077545
cg12473285
cg08848774
cg04992638
cg08247376
cg17222164
cg03048083
cg08124910
cg24542751
cg05452524
cg08592707
cg02071825
cg24526702
cg19141563
cg16958716
cg08637438
cg27066284
cg00654814
cg06848185
cg19554255
cg16779463
cg17300544
cg03804136
cg15044248
cg02884239
cg02565715
cg27591450
cg10362542
cg14409414
cg07352438
cg16622495
cg23564700
cg16924702
cg08651034
cg01946574
cg06711831
cg05109245
cg01562349
cg12473406
cg14034197
cg22679003
cg12208258
cg02840109
cg05245861
cg20820063
cg06103031
cg15179725
cg25723585
cg16330517
cg12989560
cg23482397
cg12816979
cg27347269
cg12799689
cg21529405
cg05928649
cg26721264
cg15146859
cg03032214
cg20872937
cg26298979
cg02966153
cg27317433
cg03306486
cg19333963
cg22774088
cg03536983
cg01172903
cg11767984
cg00875960
cg17892556
cg17287725
cg02914087
cg06429617
cg19355186
cg18642503
cg17526513
cg00865724
cg01462053
cg07844660
cg07721276
cg15528091
cg11609001
cg07655636
cg21537383
cg25267072
cg10507508
cg23091984
cg11199770
cg15409931
cg07900968
cg13252583
cg00578154
cg15746891
cg02370417
cg15322783
cg21761844
cg02459604
cg03060201
cg03443751
cg12537168
cg24588375
cg02711801
cg23296010
cg14732998
cg15139588
cg18154014
cg03241649
cg17904997
cg13498858
cg09793279
cg13645732
cg13546240
cg11716106
cg06747432
cg10788735
cg00421363
cg14224937
cg09267217
cg10332700
cg15202738
cg12142445
cg11332363
cg26705425
cg07952047
cg16969623
cg08166750
cg27537628
cg13916740
cg20984085
cg25267765
cg19358877
cg12973930
cg25963041
cg23850212
cg22054362
cg21970554
cg00846300
cg19533530
cg23986470
cg14786398
cg01325460
cg04696193
cg10157975
cg17849956
cg13788592
cg16848116
cg21627760
cg07494047
cg13644629
cg17684296
cg18113994
cg13359948
cg20176532
cg22731359
cg21653184
cg06243556
cg07657064
cg23229395
cg07924874
cg19776201
cg12042659
cg03735888
cg00868383
cg05874732
cg10748765
cg20656261
cg07994622
cg21844450
cg02829680
cg01397679
cg22906273
cg26686732
cg25397597
cg22289434
cg24463006
cg12510981
cg21656726
cg22128431
cg25932164
cg23226129
cg25481073
cg13919438
cg06962944
cg03011535
cg09987011
cg04994084
cg03361585
cg23359394
cg00340850
cg01278387
cg15749748
cg16714055
cg11982072
cg24500900
cg18872321
cg05295038
cg09893588
cg01539036
cg02650317
cg20213228
cg18412834
cg06479755
cg24262066
cg00472814
cg11189837
cg19523085
cg13486354
cg17016394
cg01090834
cg10457056
cg04608146
cg03133266
cg21634064
cg19446838
cg09745440
cg07879739
cg18399321
cg20525183
cg01995480
cg22669623
cg04689080
cg26831149
cg27308329
