# Supplementary material for: Pan-cancer stratification of solid human epithelial tumors and cancer cell lines reveals commonalities and tissue-specific features of the CpG island methylator phenotype
Source: Epigenetics Chromatin. 2015 Apr 17;8:14. doi: 10.1186/s13072-015-0007-7 (PMC4424513; doi:10.1186/s13072-015-0007-7)
Supplement: Additional file 3: — Selected sets of differentially methylated probes for TCGA samples. [file 13072_2015_7_MOESM3_ESM.zip › CIMP_differentiallyMethylatedProbes_STAD.txt]

cg15472784
cg17325959
cg18976437
cg05121790
cg07166679
cg00922376
cg05346841
cg09765994
cg07596209
cg09826587
cg07162257
cg06377278
cg11018723
cg13629563
cg22737001
cg26672794
cg26150071
cg10106804
cg17418463
cg05046525
cg08213098
cg08599259
cg19769760
cg18755829
cg12714180
cg06953252
cg04108939
cg11666087
cg16573178
cg03603214
cg17088631
cg11279444
cg20149137
cg25375340
cg10890233
cg11412935
cg13359699
cg22341104
cg04156369
cg18323466
cg21385047
cg05053688
cg07005523
cg18200760
cg02636497
cg07155336
cg01559617
cg09508770
cg06368118
cg07470367
cg16120828
cg24662718
cg25848557
cg02337836
cg01202526
cg11595545
cg01423964
cg06750832
cg07808555
cg09410234
cg06035702
cg26522319
cg11787288
cg15139482
cg23658744
cg05827631
cg13051071
cg23258881
cg20577019
cg14178748
cg08190044
cg12062819
cg09793584
cg18760621
cg04877901
cg13930105
cg12124922
cg04360049
cg26009555
cg22389730
cg21868774
cg02079933
cg18800085
cg02011074
cg26261793
cg06211893
cg05377226
cg10993336
cg02588107
cg18800479
cg04683240
cg12405785
cg15356516
cg16340268
cg04482794
cg15726314
cg20285514
cg19712965
cg01383274
cg09282497
cg07629187
cg25160978
cg09150450
cg07966910
cg18946478
cg03753681
cg20172627
cg11226148
cg09695033
cg25737323
cg03135351
cg08808128
cg04092762
cg21583226
cg03279535
cg05714219
cg24597158
cg10258271
cg26988215
cg27309383
cg18444347
cg05882522
cg27230038
cg25428398
cg15355118
cg25840208
cg24743639
cg13913015
cg04981611
cg06870284
cg08132931
cg23042796
cg17839721
cg22352818
cg16882226
cg22725460
cg22959667
cg16117910
cg06530490
cg00020622
cg01626326
cg05545132
cg16263943
cg05961935
cg01975483
cg13807970
cg10319512
cg11540007
cg17751438
cg21701531
cg16405026
cg26323130
cg14986699
cg17245188
cg24461964
cg12035092
cg26831241
cg01908537
cg25537217
cg25075147
cg09464488
cg02877791
cg08519216
cg25652029
cg06952671
cg21995919
cg16057262
cg11947981
cg16573328
cg03934865
cg20885578
cg22277636
cg06862374
cg10517814
cg22509189
cg18333921
cg01636561
cg13951042
cg22994281
cg06002370
cg22388982
cg01649597
cg19187155
cg15577010
cg15645220
cg01869243
cg12392528
cg08815286
cg05775895
cg27246282
cg18467168
cg03011814
cg04066019
cg07200280
cg22623967
cg17377625
cg23718026
cg09375878
cg20660627
cg14415616
cg24434959
cg02797548
cg14557534
cg12858460
cg06686826
cg01756288
cg12624667
cg04342821
cg25937714
cg19509715
cg02569778
cg12796028
cg07451080
cg23141355
cg21792155
cg26468478
cg26386852
cg02858118
cg17188147
cg15577178
cg10250321
cg00828602
cg12622139
cg02708401
cg15757271
cg08514735
cg09615965
cg09006015
cg00836482
cg24129382
cg04564920
cg09546921
cg18191418
cg02020882
cg18108362
cg15595044
cg01560556
cg10691592
cg08795948
cg08853659
cg22610211
cg19442495
cg07399369
cg10886442
cg00995327
cg08858437
cg09638407
cg08774368
cg18507129
cg12217936
cg24255728
cg13803214
cg02398612
cg05488043
cg17737146
cg05882938
cg07441272
cg13432744
cg00480331
cg11862731
cg11510060
cg13108181
cg13447915
cg24802771
cg17470837
cg13168683
cg08073882
cg10748160
cg08377398
cg02521641
cg01614237
cg04909938
cg13542964
cg13445199
cg04673825
cg16292168
cg10461004
cg15994026
cg12180270
cg20250126
cg05674475
cg16862295
cg14866200
cg01565320
cg06500120
cg05196820
cg12791492
cg09853371
cg24548682
cg13197406
cg22054918
cg20817902
cg20642710
cg22402852
cg10511618
cg07131451
cg10871779
cg08769300
cg25583174
cg02945007
cg20366601
cg17666096
cg21986225
cg14235416
cg17780956
cg03405515
cg20334243
cg08015755
cg21155380
cg09608712
cg23697278
cg22478591
cg18443378
cg27486637
cg17284070
cg26208419
cg06622735
cg14024788
cg01570424
cg07234569
cg25203704
cg07594209
cg08593949
cg18064852
cg00132108
cg05462359
cg04223424
cg01313313
cg18110165
cg08722065
cg24689196
cg25373100
cg02329935
cg02164129
cg13031251
cg23936023
cg15336997
cg02655739
cg27087622
cg13995101
cg25611476
cg13690989
cg01804570
cg18066271
cg03975797
cg04380513
cg01922936
cg26337020
cg12665504
cg16673106
cg22439359
cg22991959
cg04633600
cg18610889
cg05497616
cg12879242
cg09052453
cg23511432
cg15992535
cg02009088
cg02780295
cg13993336
cg02430347
cg10858746
cg03625676
cg07540118
cg23851860
cg02725069
cg26664797
cg16126280
cg05774756
cg05963618
cg09049672
cg08862890
cg23338503
cg14678099
cg06525892
cg22424536
cg09155701
cg17996329
cg23199815
cg05766140
cg17228900
cg21277995
cg06223767
cg07637123
cg18796531
cg07578976
cg25649038
cg02202193
cg03447931
cg22541378
cg22794494
cg05446010
cg15289427
cg26922444
cg15387132
cg26426142
cg02221866
cg25438963
cg10723962
cg25666433
cg23164203
cg27577527
cg25060829
cg06078334
cg11232276
cg04199943
cg23363014
cg17512353
cg00026375
cg25643819
cg23721712
cg12109566
cg22053904
cg10110083
cg24427993
cg05326023
cg26128383
cg17707984
cg13071476
cg16514085
cg08494905
cg21774121
cg24419528
cg25494480
cg23376821
cg27599958
cg13529912
cg18564099
cg10369451
cg03998871
cg21080140
cg22555744
cg17840061
cg02916312
cg09342766
cg05447008
cg11008243
cg09303936
cg00852573
cg15717808
cg03786924
cg24687051
cg27369307
cg27412680
cg02169734
cg21992350
cg22952703
cg07251193
cg20622089
cg03300581
cg14186641
cg05209770
cg22264975
cg11571263
cg20342628
cg03508908
cg02486351
cg15420692
cg25406166
cg02134353
cg04974584
cg17689707
cg25115993
cg19038690
cg00920970
cg20253551
cg02285263
cg12023625
cg23419328
cg18616418
cg08692175
cg12581730
cg02788637
cg00097282
cg05577902
cg12926104
cg27166527
cg17035412
cg17969084
cg23166656
cg07122245
cg19118812
cg17832341
cg07239592
cg19113326
cg06403244
cg19603847
cg17035091
cg25333258
cg16848624
cg18607529
cg07589773
cg18810347
cg27633530
cg20078466
cg09382800
cg23849078
cg01307915
cg12683173
cg21591173
cg17027195
cg15759056
cg16288248
cg27507700
cg16703576
cg25363607
cg07469637
cg08172445
cg01307939
cg12457529
cg22758700
cg20893717
cg06570167
cg11514698
cg15919396
cg02239805
cg11256364
cg03101021
cg02929073
cg17159473
cg27573591
cg21901946
cg15775138
cg25402610
cg21913630
cg18420512
cg18416881
cg22799656
cg09998133
cg06557057
cg06779469
cg12652174
cg21621906
cg08430489
cg09493063
cg23738624
cg06055551
cg04317977
cg11051055
cg27487839
cg24664689
cg10947146
cg24631970
cg04657224
cg26675876
cg14530233
cg10809491
cg15860695
cg10611863
cg14655649
cg02639993
cg09324698
cg27063138
cg05810369
cg14314818
cg16129172
cg02739708
cg24158594
cg21008602
cg00465841
cg11382963
cg20079899
cg25832771
cg09734791
cg14409559
cg18555069
cg15774465
cg18429863
cg27140220
cg12330330
cg08846566
cg08372619
cg24914278
cg15042080
cg18153124
cg13070215
cg22308501
cg04396550
cg22863209
cg21639387
cg07300200
cg03168582
cg05182555
cg14583869
cg13412498
cg11283700
cg14172603
cg08007986
cg23017840
cg13758646
cg05684891
cg25179291
cg14465900
cg14472025
cg14654324
cg02899206
cg23684973
cg22862480
cg15248577
cg09060610
cg26076412
cg01056653
cg26878816
cg20506550
cg12767281
cg05966978
cg11416243
cg24428042
cg24037897
cg23912429
cg11973177
cg26983469
cg27313572
cg23991622
cg12874092
cg02746869
cg18514820
cg10540364
cg18794404
cg15462174
cg20196129
cg14276323
cg12758636
cg18465286
cg23712359
cg18798264
cg07095783
cg14582298
cg02636041
cg04194494
cg07852757
cg17958658
cg09405661
cg25655799
cg24113782
cg16678602
cg03611007
cg20649951
cg17984375
cg26135506
cg00967901
cg01274715
cg23700044
cg13690864
cg15434569
cg25066490
cg00128353
cg16354296
cg26478485
cg20531392
cg04604884
cg23994051
cg11386792
cg23764381
cg05071623
cg09248482
cg07998396
cg15603424
cg24304093
cg12083965
cg11153872
cg22863523
cg16245265
cg25628481
cg08134417
cg18494399
cg24634422
cg13442432
cg15778012
cg00107629
cg26437112
cg06341513
cg04371288
cg00708380
cg06040683
cg19915064
cg03648711
cg01149449
cg12841273
cg14697835
cg06892009
cg04983516
cg05099909
cg12246510
cg08881680
cg07748540
cg02120582
cg18403606
cg15648026
cg09284707
cg08482682
cg17498773
cg24575245
cg04974587
cg26487082
cg10096161
cg02873321
cg03401096
cg05289253
cg27355456
cg27028555
cg19897940
cg13755070
cg02526522
cg06172475
cg06072021
cg17872757
cg11017065
cg02174225
cg24625128
cg05998639
cg05641033
cg22549986
cg08962682
cg10437806
cg06241792
cg15308062
cg16970851
cg12253830
cg00757212
cg00769520
cg14242042
cg08972130
cg03625010
cg17853504
cg10158080
cg23811464
cg10764357
cg05667817
cg17225222
cg26205652
cg08184792
cg09158990
cg22196952
cg09101796
cg05385164
cg05022306
cg22747076
cg14019323
cg13565656
cg07526042
cg21380341
cg21533806
cg07002372
cg21067341
cg27319192
cg12391352
cg27569040
cg16921310
cg16712637
cg02246645
cg27420520
cg10096177
cg00259618
cg03311459
cg03808158
cg05119480
cg04578997
cg21548032
cg11425280
cg12970542
cg11739675
cg01940855
cg11939071
cg22685245
cg20166714
cg19897003
cg14548259
cg19027571
cg23653008
cg16602799
cg08228917
cg26224671
cg24098938
cg01118451
cg15728861
cg11854491
cg23833588
cg08378598
cg15179955
cg02850812
cg13589330
cg06313119
cg23664459
cg06945523
cg18683604
cg02218306
cg10735633
cg02917917
cg15353061
cg11715903
cg06820586
cg05173737
cg01613638
cg20409590
cg05203877
cg23609571
cg14174099
cg08265644
cg10347759
cg00723271
cg24583766
cg16263224
cg11794877
cg26825751
cg07124017
cg08802097
cg05065669
cg05991857
cg22297146
cg14860120
cg22700091
cg04125371
cg03535663
cg19908534
cg15385562
cg05905176
cg25274052
cg08294267
cg24878071
cg13834146
cg14510404
cg19431448
cg13937040
cg24733262
cg04828458
cg11806630
cg09275910
cg22699279
cg03711182
cg04813639
cg19587654
cg25742540
cg16226745
cg16427096
cg27028760
cg16368442
cg15488251
cg00359911
cg16549389
cg00735962
cg09507526
cg08394412
cg13936125
cg00687686
cg01466678
cg13031432
cg00984694
cg04797985
cg08512490
cg16630989
cg09546168
cg27430961
cg01504555
cg06395091
cg00720137
cg07215504
cg05151621
cg10284662
cg09741221
cg11686528
cg06285925
cg17739038
cg25449542
cg10948797
cg17029019
cg20814095
cg22298430
cg27230784
cg27576755
cg09359907
cg01653005
cg16918989
cg00073010
cg15760257
cg05854644
cg20686234
cg23887396
cg13463683
cg08967106
cg20147819
cg19595402
cg20668644
cg19827780
cg00129651
cg08898873
cg08848774
cg25905674
cg11775528
cg08124910
cg26281453
cg02731774
cg09775582
cg20568196
cg03639783
cg07438617
cg21546671
cg01469027
cg03259494
cg12082598
cg20779944
cg08592707
cg19141563
cg16958716
cg09695735
cg27066284
cg26729197
cg14232289
cg19554255
cg16779463
cg17300544
cg03804136
cg15044248
cg14133708
cg05102581
cg04274487
cg00389976
cg16967099
cg04407853
cg20263839
cg17321214
cg20298895
cg06015645
cg20127035
cg11931731
cg24740531
cg24102241
cg03437204
cg13535593
cg24485954
cg16733654
cg08664323
cg16859884
cg24778383
cg21886612
cg19621580
cg00565070
cg23103993
cg14237975
cg12169233
cg12040486
cg20773651
cg01172903
cg11767984
cg02914087
cg00865724
cg00433770
cg27101125
cg21435336
cg13331354
cg18547371
cg07561894
cg20556517
cg11610754
cg12286569
cg10192047
cg09822284
cg07614018
cg12020549
cg26802291
cg27413643
cg09479015
cg07900968
cg24724633
cg25886284
cg19406736
cg05020604
cg00498155
cg27545919
cg00578154
cg22379207
cg18876786
cg09567473
cg21868211
cg12033943
cg03100040
cg02370417
cg03443751
cg09307284
cg14142713
cg03884783
cg08630279
cg21850254
cg11237751
cg11737710
cg11595155
cg02385791
cg24588375
cg02711801
cg22145401
cg02452966
cg10832304
cg15132673
cg22961275
cg08371772
cg23347273
cg23928165
cg09628601
cg17384056
cg00381697
cg19403104
cg19808978
cg22840219
cg21712019
cg11398523
cg10971790
cg19763319
cg19791395
cg03293882
cg11332363
cg26705425
cg16969623
cg15205507
cg26027796
cg25230111
cg14523810
cg00796360
cg24119079
cg03280624
cg27009208
cg01873234
cg03153658
cg15170743
cg04181321
cg13644629
cg22922289
cg11259628
cg17655978
cg02835214
cg07697981
cg12074025
cg19246110
cg11977686
cg08048222
cg24884572
cg09316894
cg12978575
cg22286978
cg12042659
cg03735888
cg08447733
cg17125477
cg10555583
cg16818740
cg20656261
cg07994622
cg13326227
cg04117372
cg08623947
cg13042543
cg04718428
cg15152362
cg24463006
cg11172693
cg12510981
cg21656726
cg22128431
cg24834740
cg25932164
cg06733470
cg11667451
cg04808059
cg15267010
cg00950958
cg19595234
cg09987011
cg07532515
cg04395306
cg03361585
cg27511255
cg13795264
cg09110402
cg13186228
cg20213228
cg23867997
cg08003150
cg17111837
cg08371659
cg03577052
cg19157580
cg02485200
cg14553600
cg13769223
cg03382304
cg06479755
cg12734954
cg26770917
cg03559229
cg12968192
cg21303803
cg17648210
cg13304665
cg08649919
cg02706110
cg05611779
cg14222656
cg26111157
cg01453694
cg02038168
cg01416388
cg24399712
cg18399321
cg03377355
cg00975979
cg07370646
cg27175294
cg21293611
cg04480903
