# Supplementary material for: Pan-cancer stratification of solid human epithelial tumors and cancer cell lines reveals commonalities and tissue-specific features of the CpG island methylator phenotype
Source: Epigenetics Chromatin. 2015 Apr 17;8:14. doi: 10.1186/s13072-015-0007-7 (PMC4424513; doi:10.1186/s13072-015-0007-7)
Supplement: Additional file 3: — Selected sets of differentially methylated probes for TCGA samples. [file 13072_2015_7_MOESM3_ESM.zip › CIMP_differentiallyMethylatedProbes_UCEC.txt]

cg04241652
cg00945293
cg17239558
cg04021697
cg00295572
cg01915516
cg09175749
cg12665669
cg02483484
cg24019371
cg21814278
cg02737782
cg11518359
cg07113230
cg18877506
cg21819468
cg05281894
cg09804380
cg24671344
cg21578219
cg05052324
cg13969001
cg07180458
cg15467646
cg08004425
cg20510207
cg27232866
cg04023150
cg07913294
cg05759718
cg26682094
cg03217897
cg05387519
cg13424673
cg23219859
cg27529871
cg10512745
cg19030579
cg05923687
cg10249375
cg19754554
cg00046625
cg14520424
cg13492103
cg14565265
cg16375948
cg06384463
cg13939859
cg14712186
cg00091285
cg04282138
cg06632762
cg26013553
cg11595545
cg01423964
cg06750832
cg07808555
cg09410234
cg09177131
cg05368341
cg21920775
cg02152120
cg00310968
cg01105494
cg26100099
cg04550737
cg01439876
cg13476854
cg01466288
cg14609025
cg18261050
cg19624849
cg06921319
cg03951219
cg20489026
cg08460041
cg02229993
cg26248173
cg00100121
cg13958426
cg00002719
cg04123776
cg10980436
cg06515144
cg20701486
cg05719164
cg07845390
cg14664759
cg09177518
cg17822947
cg20264068
cg24083324
cg22489498
cg02058715
cg15542798
cg17816394
cg09649610
cg07790615
cg18375860
cg07914084
cg02328010
cg01157404
cg06400704
cg10983544
cg09426834
cg25181651
cg09118932
cg14037665
cg24129977
cg12312988
cg18863333
cg15034345
cg14776201
cg04043795
cg20248458
cg01203385
cg26625629
cg06816106
cg25856383
cg12206199
cg09368936
cg26360792
cg27299406
cg09480054
cg14168530
cg21401879
cg05015185
cg08977536
cg11573679
cg07080358
cg24171907
cg00020052
cg15313459
cg07594636
cg22650617
cg18835416
cg21185289
cg24632241
cg17349389
cg09046939
cg18490616
cg07952391
cg10977320
cg25045746
cg17529832
cg18252360
cg11014373
cg05311412
cg18771173
cg24651706
cg11528832
cg14318477
cg06530490
cg06266613
cg21463349
cg09385093
cg00820718
cg00690148
cg15931721
cg03766620
cg18150439
cg14923640
cg00593536
cg14765646
cg26649384
cg27420236
cg07547000
cg13101087
cg25703346
cg01011748
cg14630357
cg12276123
cg18481230
cg06382344
cg01419831
cg27116912
cg14991487
cg10858215
cg05907046
cg01808545
cg08057136
cg21541833
cg09424526
cg04072323
cg10034890
cg01869243
cg26525127
cg09681167
cg06732439
cg01295518
cg25482786
cg08421685
cg07746943
cg12065366
cg05596265
cg10507275
cg14784497
cg09615224
cg09465746
cg00498591
cg18007850
cg04437751
cg05002590
cg11029301
cg09022422
cg16435571
cg27246282
cg18467168
cg08673716
cg04066019
cg07200280
cg24668089
cg18500192
cg24961583
cg20885179
cg11142705
cg04741853
cg23141355
cg13348059
cg08999915
cg11003573
cg18722847
cg25151919
cg04974323
cg10108389
cg25574812
cg24837680
cg02933119
cg17913259
cg20603260
cg16523704
cg07207099
cg08846852
cg04743654
cg23069167
cg02221302
cg19629292
cg15812348
cg19227130
cg13514230
cg13491481
cg25947544
cg15356923
cg05152589
cg05937969
cg12788878
cg26107890
cg02970696
cg12158737
cg00037153
cg05013728
cg08195943
cg20962137
cg21858485
cg17385936
cg05075118
cg06288251
cg24198558
cg02745211
cg27014380
cg07842403
cg13316587
cg19453991
cg06613095
cg17373442
cg00025647
cg04151278
cg03358769
cg06827247
cg22987447
cg17912370
cg03066577
cg15987088
cg14768785
cg19268498
cg10263682
cg23087992
cg05513983
cg15055817
cg00386551
cg04350913
cg21197774
cg23207710
cg12717203
cg11836119
cg17641861
cg27655158
cg03199564
cg01114088
cg00442112
cg06426416
cg01614237
cg04909938
cg11523290
cg00731785
cg12180270
cg06924976
cg26195583
cg17231999
cg08130144
cg07813249
cg27134386
cg23676588
cg22798201
cg16976370
cg11608147
cg16002355
cg13486410
cg26357833
cg04825327
cg19971716
cg13643914
cg16999370
cg07121547
cg03202738
cg14811608
cg14586939
cg20618622
cg08346159
cg10341154
cg22299454
cg00032805
cg07160277
cg12836011
cg03304610
cg14307443
cg03413465
cg15533075
cg19178853
cg02774439
cg21530280
cg03676512
cg07410872
cg22517735
cg21823999
cg08684639
cg02348751
cg12628145
cg25861340
cg14571552
cg21210962
cg15212349
cg27348223
cg12882697
cg04210284
cg27037018
cg14564616
cg14507560
cg07882671
cg06161964
cg03595755
cg13143349
cg16072192
cg08204280
cg04992127
cg09524455
cg18652721
cg12523526
cg11857997
cg05534710
cg25973534
cg15409013
cg15048991
cg09740671
cg10590857
cg12539796
cg17030173
cg17712694
cg16150752
cg21901718
cg23065934
cg12456714
cg00984146
cg18063733
cg10932018
cg18456523
cg05603546
cg15092168
cg07839533
cg19446018
cg09142313
cg18035255
cg15852891
cg07690181
cg24988625
cg00959249
cg18840956
cg23187653
cg08516516
cg03721362
cg20924470
cg13557668
cg01283246
cg08763705
cg02105519
cg23953697
cg16400492
cg23026864
cg12629325
cg02741229
cg10435816
cg25821963
cg18237551
cg10658252
cg19735590
cg07763047
cg01939681
cg16509658
cg23338503
cg01088410
cg27092035
cg18401367
cg02460251
cg00642460
cg10575261
cg12483476
cg11250941
cg06913501
cg17316316
cg05766140
cg17228900
cg21277995
cg13491462
cg20384898
cg20817483
cg10293403
cg05224741
cg26237681
cg13566648
cg15387132
cg07701237
cg26426142
cg21250296
cg05646373
cg25438963
cg12392684
cg03204678
cg16519587
cg11183365
cg22058855
cg12298212
cg23164203
cg27577527
cg15490715
cg14402472
cg24703717
cg03851143
cg11116776
cg14443519
cg18299938
cg11232276
cg21529533
cg06612259
cg05019905
cg07657192
cg01964152
cg08548396
cg12534216
cg13024590
cg07310538
cg09085842
cg15185479
cg18846140
cg10598353
cg06804433
cg13948987
cg06401021
cg21705897
cg22014661
cg18134312
cg18884037
cg05447008
cg11008243
cg15717808
cg03786924
cg24687051
cg27369307
cg27412680
cg19690766
cg23424273
cg07335294
cg04515996
cg14186641
cg04537567
cg25051341
cg02134353
cg20295992
cg08382226
cg06103642
cg21762523
cg03673965
cg02026062
cg18392016
cg01995743
cg05009934
cg18210226
cg01401376
cg07218663
cg25115993
cg11660826
cg03114255
cg16716750
cg09107912
cg01269620
cg14829606
cg00850505
cg23302682
cg11338643
cg19675288
cg06073449
cg06463958
cg08558397
cg05157140
cg03092191
cg01447112
cg26170604
cg02386159
cg06179765
cg20599066
cg24242823
cg24885417
cg25884711
cg17969084
cg07302069
cg15797110
cg09017619
cg16104915
cg26365299
cg19317517
cg14604568
cg15988350
cg07239592
cg19113326
cg07039180
cg07379434
cg17093995
cg02423318
cg02300154
cg03044249
cg26542254
cg05902852
cg13314145
cg18952796
cg27080725
cg15908367
cg14562712
cg13706544
cg16105558
cg15835396
cg00070680
cg12652174
cg21621906
cg08430489
cg09493063
cg04861380
cg19336959
cg25124476
cg00417408
cg07769074
cg00469207
cg09605164
cg21929943
cg24011260
cg06239616
cg12820681
cg26171871
cg25287257
cg02030008
cg19258665
cg14001157
cg19814400
cg21038156
cg18349835
cg01200640
cg26777883
cg10290764
cg23495279
cg15908006
cg26763877
cg10543574
cg04218812
cg15301489
cg24631970
cg04657224
cg20940153
cg16266667
cg03749016
cg07143418
cg07773060
cg17670477
cg10900696
cg08283882
cg00829961
cg00333512
cg22295787
cg08776832
cg05166490
cg16330450
cg07770968
cg06528306
cg15836635
cg02182795
cg16504626
cg19776515
cg21700532
cg10397440
cg17484036
cg23554956
cg21008602
cg00465841
cg12755298
cg04418492
cg15160198
cg22287624
cg01588438
cg09383816
cg18065361
cg19283840
cg20295442
cg20912169
cg01988129
cg02919936
cg20079899
cg25832771
cg09734791
cg14409559
cg27039662
cg14750277
cg23026675
cg13617198
cg01419567
cg04842146
cg01978558
cg02409878
cg26570179
cg15449956
cg10868817
cg08492090
cg13525837
cg13454407
cg04242021
cg23158731
cg03120091
cg16696270
cg22060073
cg01245966
cg13912117
cg23294090
cg24387472
cg20864608
cg11758945
cg26731327
cg02539855
cg11133524
cg24064055
cg01760475
cg11585820
cg09979478
cg14399863
cg13877502
cg24119045
cg04812475
cg06797533
cg14442421
cg14026459
cg21200129
cg13442960
cg06908460
cg18928153
cg13651833
cg04003500
cg13481969
cg19292008
cg24393316
cg06912252
cg00056985
cg13724160
cg13919174
cg13496979
cg14192957
cg07241568
cg27286999
cg11390905
cg07025949
cg05307923
cg02899206
cg02270183
cg23763647
cg22862480
cg25291138
cg20506184
cg02353184
cg05966978
cg13291704
cg24037897
cg11880855
cg20185017
cg02456226
cg01805540
cg05311909
cg04275404
cg27408540
cg03650342
cg12527175
cg24820783
cg17761743
cg08939521
cg07638650
cg02636041
cg08979862
cg23407507
cg26267854
cg18513313
cg14673387
cg04110601
cg02974931
cg24636477
cg16966201
cg17994569
cg06094615
cg15353031
cg09465786
cg16195569
cg18565783
cg07852757
cg26428455
cg26333837
cg08722774
cg01498231
cg07671858
cg01151966
cg04812509
cg15661332
cg19235339
cg05339066
cg10131095
cg06118999
cg18192294
cg06981182
cg04105282
cg24424545
cg00557947
cg24812837
cg05482942
cg02167020
cg14038391
cg26701408
cg09551147
cg02320740
cg08768569
cg10601616
cg13563903
cg19245941
cg05045130
cg13320291
cg24792682
cg27034576
cg06298519
cg19485539
cg17256532
cg06039355
cg18044663
cg19236679
cg18672939
cg08194313
cg27341926
cg13890706
cg12087643
cg23524195
cg10143067
cg06966660
cg09019052
cg12346673
cg19564098
cg24873562
cg08602190
cg05181041
cg24456130
cg27513573
cg23632875
cg05904135
cg11163901
cg27583690
cg00626110
cg09260089
cg03905847
cg17988460
cg02306630
cg08382774
cg00699945
cg24659054
cg15304699
cg01303723
cg19701540
cg07068327
cg23105839
cg25946326
cg06825142
cg12928379
cg18959478
cg22096450
cg17228942
cg15125684
cg16437728
cg03226737
cg18560328
cg24678137
cg25778535
cg25098208
cg12083965
cg26676559
cg22863523
cg16245265
cg23558842
cg09929831
cg11334818
cg22769941
cg14749465
cg02510267
cg23861668
cg14689623
cg20113732
cg04261192
cg20115218
cg03167496
cg25457956
cg10022526
cg15044957
cg08490115
cg16616521
cg15778437
cg05091519
cg02524954
cg26848718
cg07211140
cg07067982
cg07326438
cg26379859
cg04067139
cg11364273
cg01670677
cg04574090
cg18854419
cg07603330
cg21825879
cg20044860
cg07090401
cg21796225
cg01923218
cg00343633
cg03225817
cg04747226
cg21217024
cg10249705
cg04182321
cg00830817
cg21406100
cg25782847
cg07673133
cg02955631
cg13755070
cg02526522
cg06072021
cg17872757
cg11017065
cg12439439
cg15585794
cg20881910
cg23699196
cg06874656
cg07072722
cg07629355
cg04621578
cg13774792
cg24172269
cg14579819
cg10884788
cg07052390
cg15480095
cg06508879
cg15685268
cg24625128
cg14962363
cg26858704
cg06652199
cg20392607
cg19651132
cg11388325
cg12080391
cg10569606
cg03929977
cg15543616
cg12908522
cg10363246
cg06204922
cg16897114
cg00252282
cg13323752
cg24292235
cg10091102
cg24638668
cg27086773
cg19981263
cg15310637
cg14074052
cg23658477
cg01085837
cg09658429
cg08530237
cg14556896
cg23930313
cg14031402
cg10695848
cg02408775
cg10583414
cg26372400
cg14206510
cg13604337
cg08803500
cg20104341
cg26953435
cg20041366
cg23684878
cg14019323
cg23013309
cg08815398
cg01030121
cg00580978
cg13099890
cg11409659
cg19952303
cg17222500
cg14510812
cg24083469
cg10794058
cg19863542
cg12391352
cg04851712
cg20740029
cg20718350
cg10096177
cg00259618
cg14142965
cg09477407
cg00588621
cg12113984
cg22325530
cg00003298
cg11213520
cg02328332
cg23922454
cg06867377
cg05065572
cg12610207
cg14214262
cg08985029
cg25079102
cg02060566
cg01529365
cg14238959
cg01519253
cg11078221
cg04899175
cg24675150
cg02345991
cg03530754
cg06164660
cg04475027
cg26682580
cg11877129
cg10541517
cg13824555
cg08774452
cg02543772
cg25013011
cg00765828
cg27234864
cg11930908
cg05494604
cg04759767
cg25366582
cg08269911
cg17565078
cg00590851
cg17200768
cg02340053
cg01764020
cg13975523
cg26224671
cg14539231
cg22905097
cg19915711
cg22125968
cg01536987
cg18882819
cg08567279
cg09813525
cg00287312
cg22763718
cg17535595
cg03315215
cg20634967
cg15699226
cg19497031
cg14123923
cg08403195
cg25868998
cg24590788
cg25317585
cg06313119
cg25082959
cg26097011
cg16398329
cg24507144
cg22583065
cg15292275
cg11437784
cg02155884
cg27301032
cg25463470
cg15228928
cg11186405
cg17633592
cg25570913
cg04832466
cg15672437
cg11840125
cg14370314
cg18844382
cg16761581
cg16215203
cg25556905
cg07559273
cg22337128
cg21542248
cg05134015
cg06945523
cg21057907
cg00846021
cg01509464
cg19578835
cg01075271
cg06765217
cg04346113
cg09400092
cg23695485
cg02082203
cg01340952
cg18856581
cg08217024
cg14897833
cg07975778
cg13592399
cg01231779
cg26394244
cg02191312
cg05302386
cg08169864
cg03054480
cg09226388
cg20297199
cg08162372
cg20936013
cg06785999
cg26164269
cg04281464
cg05829782
cg15890143
cg02881570
cg04556542
cg23695707
cg01533258
cg21495612
cg18627235
cg18912484
cg24034005
cg17926940
cg16535717
cg04700283
cg03495340
cg15911806
cg27298506
cg13172637
cg17412258
cg16366843
cg01044961
cg16781205
cg21174533
cg05265042
cg18658397
cg23071808
cg23461800
cg23418339
cg01556502
cg15523238
cg17741501
cg12012932
cg14394692
cg01615424
cg08095196
cg27532847
cg13800209
cg25137030
cg21839138
cg10864878
cg16203125
cg00860379
cg12352124
cg14805347
cg13198321
cg07721203
cg02888131
cg11601252
cg09193347
cg02318926
cg23989963
cg08939095
cg11611600
cg21956337
cg05901579
cg11108676
cg22549870
cg08094175
cg06963233
cg01950845
cg00107682
cg08627720
cg09874822
cg02074591
cg07642043
cg00518386
cg25047001
cg15282819
cg03132773
cg10370599
cg00885682
cg16364709
cg24862668
cg27014135
cg26734696
cg23235241
cg03376794
cg11706835
cg03131298
cg08464190
cg15134649
cg00519002
cg02512505
cg06463589
cg05743734
cg04462627
cg08512490
cg05374412
cg14986962
cg26970841
cg03978375
cg24826867
cg08501426
cg27424148
cg02000882
cg04585612
cg04150136
cg25520679
cg17029019
cg20814095
cg06944257
cg16732469
cg02093112
cg07540103
cg24720583
cg06700146
cg15802396
cg13729891
cg02705837
cg22758454
cg13000649
cg00073010
cg11501438
cg00350003
cg24761507
cg03146993
cg15790037
cg01603290
cg13001868
cg04992638
cg08247376
cg17222164
cg03048083
cg01627847
cg24542751
cg11561737
cg09000583
cg08594218
cg09130077
cg18087672
cg10421979
cg19961043
cg24341611
cg21502786
cg22191510
cg02081266
cg03222323
cg08637438
cg06390536
cg22287064
cg16097357
cg27494087
cg14496450
cg13261713
cg25924217
cg10922935
cg26149244
cg24287438
cg21438101
cg07788286
cg11771234
cg25980242
cg21053831
cg13671919
cg03278146
cg07808661
cg26998900
cg15258847
cg20757519
cg10885961
cg21311023
cg07352438
cg00027083
cg19579167
cg16304950
cg23847381
cg23564700
cg00851770
cg01269718
cg10794285
cg19967492
cg14719951
cg05245861
cg05994094
cg08141495
cg03045425
cg20914464
cg00119057
cg16657538
cg06248560
cg06761921
cg17227156
cg14839351
cg12466737
cg17973164
cg06103031
cg03151187
cg15179725
cg13382322
cg15511381
cg07897451
cg06067372
cg10835584
cg26460471
cg03563308
cg12927990
cg22072795
cg27189087
cg14120010
cg27347269
cg12799689
cg03561455
cg19202058
cg18596362
cg21902544
cg21922574
cg12975230
cg26721264
cg15146859
cg15343119
cg10486998
cg03032214
cg03659519
cg20872937
cg17911318
cg10149337
cg03663462
cg05884032
cg16433156
cg06954658
cg14007067
cg13135595
cg15045802
cg22774088
cg20707679
cg19388016
cg16655883
cg24876786
cg13950603
cg08409173
cg14993276
cg03192598
cg02964396
cg16005540
cg25147193
cg25936054
cg04704053
cg21514227
cg03562044
cg00865724
cg02595575
cg21651328
cg19211077
cg02250846
cg23310835
cg18777119
cg24708471
cg06196755
cg25999442
cg10358533
cg03526256
cg01915791
cg04469880
cg15113922
cg05280698
cg12948621
cg01436998
cg12220691
cg11957331
cg14931230
cg03241649
cg17904997
cg13498858
cg14056357
cg09793279
cg13546240
cg19369022
cg15449323
cg24685755
cg03217253
cg22049569
cg22647407
cg07135042
cg03289872
cg04342092
cg12074025
cg19246110
cg11977686
cg08048222
cg22510337
cg07474494
cg13668618
cg12961842
cg00505277
cg11312896
cg02344833
cg08701621
cg09907936
cg18430128
cg22748799
cg22457238
cg03145999
cg19776201
cg12042659
cg03735888
cg24366702
cg00868383
cg07878486
cg05874732
cg15547669
cg07113642
cg23448584
cg06327407
cg06539804
cg09914742
cg17352975
cg24674635
cg22837767
cg16793866
cg14763548
cg13981425
cg08623947
cg09775533
cg22289434
cg10216615
cg25649000
cg13168820
cg03403065
cg08413157
cg17859110
cg07167168
cg21672843
cg26639039
cg25828181
cg10140114
cg27207308
cg07014523
cg23634087
cg01529637
cg09123431
cg18881873
cg11822659
cg25970377
cg20600210
cg11414560
cg08675717
cg11877251
cg02133557
cg03885271
cg21161253
cg06550340
cg14373923
cg08737296
cg02650317
cg15699267
cg01743841
cg21350575
cg12426234
cg09542111
cg24399395
cg06412358
cg15299832
cg23253569
cg14843922
cg05238769
cg04125350
cg02730156
cg10644072
cg22517656
cg22199216
cg18129621
cg25219329
cg27308329
cg25975712
cg25915307
