# Supplementary material for: Pan-cancer stratification of solid human epithelial tumors and cancer cell lines reveals commonalities and tissue-specific features of the CpG island methylator phenotype
Source: Epigenetics Chromatin. 2015 Apr 17;8:14. doi: 10.1186/s13072-015-0007-7 (PMC4424513; doi:10.1186/s13072-015-0007-7)
Supplement: Additional file 4 — CIMP labels for TCGA samples. [file 13072_2015_7_MOESM4_ESM.txt]

TCGA-BL-A0C8-01 BLCA CIMP+
TCGA-BL-A13I-01 BLCA CIMP-
TCGA-BL-A3JM-01 BLCA CIMP+
TCGA-BL-A5ZZ-01 BLCA CIMPi
TCGA-BT-A0S7-01 BLCA CIMP-
TCGA-BT-A0YX-01 BLCA CIMP-
TCGA-BT-A20O-01 BLCA CIMP-
TCGA-BT-A20Q-01 BLCA CIMPi
TCGA-BT-A20T-01 BLCA CIMPi
TCGA-BT-A2LB-01 BLCA CIMPi
TCGA-BT-A2LD-01 BLCA CIMPi
TCGA-BT-A3PH-01 BLCA CIMP+
TCGA-BT-A3PJ-01 BLCA CIMP+
TCGA-BT-A3PK-01 BLCA CIMP-
TCGA-BT-A42B-01 BLCA CIMP+
TCGA-BT-A42C-01 BLCA CIMP+
TCGA-BT-A42E-01 BLCA CIMPi
TCGA-BT-A42F-01 BLCA CIMP-
TCGA-C4-A0EZ-01 BLCA CIMP+
TCGA-C4-A0F0-01 BLCA CIMP-
TCGA-C4-A0F1-01 BLCA CIMP-
TCGA-C4-A0F6-01 BLCA CIMPi
TCGA-C4-A0F7-01 BLCA CIMPi
TCGA-CF-A1HR-01 BLCA CIMP-
TCGA-CF-A1HS-01 BLCA CIMPi
TCGA-CF-A27C-01 BLCA CIMPi
TCGA-CF-A3MF-01 BLCA CIMPi
TCGA-CF-A3MG-01 BLCA CIMPi
TCGA-CF-A3MH-01 BLCA CIMPi
TCGA-CF-A3MI-01 BLCA CIMP-
TCGA-CF-A47S-01 BLCA CIMP-
TCGA-CF-A47T-01 BLCA CIMP-
TCGA-CF-A47V-01 BLCA CIMP+
TCGA-CF-A47W-01 BLCA CIMP-
TCGA-CF-A47X-01 BLCA CIMP+
TCGA-CF-A47Y-01 BLCA CIMP-
TCGA-CF-A5U8-01 BLCA CIMP-
TCGA-CF-A5UA-01 BLCA CIMPi
TCGA-CU-A0YO-01 BLCA CIMP-
TCGA-CU-A3KJ-01 BLCA CIMPi
TCGA-CU-A3QU-01 BLCA CIMP+
TCGA-CU-A3YL-01 BLCA CIMP+
TCGA-CU-A5W6-01 BLCA CIMP-
TCGA-DK-A1A3-01 BLCA CIMP-
TCGA-DK-A1A5-01 BLCA CIMPi
TCGA-DK-A1A6-01 BLCA CIMP+
TCGA-DK-A1A7-01 BLCA CIMPi
TCGA-DK-A1AA-01 BLCA CIMP-
TCGA-DK-A1AB-01 BLCA CIMP-
TCGA-DK-A1AC-01 BLCA CIMPi
TCGA-DK-A1AD-01 BLCA CIMP-
TCGA-DK-A1AE-01 BLCA CIMP-
TCGA-DK-A1AF-01 BLCA CIMP-
TCGA-DK-A1AG-01 BLCA CIMP-
TCGA-DK-A2HX-01 BLCA CIMP+
TCGA-DK-A2I1-01 BLCA CIMP-
TCGA-DK-A2I2-01 BLCA CIMP-
TCGA-DK-A2I4-01 BLCA CIMPi
TCGA-DK-A2I6-01 BLCA CIMP-
TCGA-DK-A3IK-01 BLCA CIMPi
TCGA-DK-A3IL-01 BLCA CIMP+
TCGA-DK-A3IM-01 BLCA CIMP-
TCGA-DK-A3IN-01 BLCA CIMP-
TCGA-DK-A3IQ-01 BLCA CIMP-
TCGA-DK-A3IS-01 BLCA CIMP-
TCGA-DK-A3IT-01 BLCA CIMP-
TCGA-DK-A3IU-01 BLCA CIMPi
TCGA-DK-A3IV-01 BLCA CIMPi
TCGA-DK-A3WW-01 BLCA CIMP-
TCGA-DK-A3WX-01 BLCA CIMP-
TCGA-DK-A3WY-01 BLCA CIMP-
TCGA-DK-A3X1-01 BLCA CIMP-
TCGA-DK-A3X2-01 BLCA CIMPi
TCGA-DK-A6AV-01 BLCA CIMPi
TCGA-DK-A6AW-01 BLCA CIMPi
TCGA-DK-A6B1-01 BLCA CIMP+
TCGA-DK-A6B2-01 BLCA CIMPi
TCGA-DK-A6B6-01 BLCA CIMPi
TCGA-E5-A2PC-01 BLCA CIMP-
TCGA-E7-A3X6-01 BLCA CIMPi
TCGA-E7-A3Y1-01 BLCA CIMP-
TCGA-E7-A4IJ-01 BLCA CIMPi
TCGA-E7-A4XJ-01 BLCA CIMP+
TCGA-E7-A519-01 BLCA CIMP-
TCGA-E7-A541-01 BLCA CIMP+
TCGA-E7-A5KE-01 BLCA CIMPi
TCGA-E7-A5KF-01 BLCA CIMP-
TCGA-E7-A677-01 BLCA CIMP+
TCGA-E7-A678-01 BLCA CIMP-
TCGA-FD-A3B3-01 BLCA CIMP-
TCGA-FD-A3B4-01 BLCA CIMPi
TCGA-FD-A3B5-01 BLCA CIMP-
TCGA-FD-A3B6-01 BLCA CIMPi
TCGA-FD-A3B7-01 BLCA CIMP-
TCGA-FD-A3B8-01 BLCA CIMP-
TCGA-FD-A3N5-01 BLCA CIMP+
TCGA-FD-A3N6-01 BLCA CIMPi
TCGA-FD-A3NA-01 BLCA CIMP-
TCGA-FD-A3SJ-01 BLCA CIMP-
TCGA-FD-A3SL-01 BLCA CIMPi
TCGA-FD-A3SM-01 BLCA CIMP-
TCGA-FD-A3SN-01 BLCA CIMP+
TCGA-FD-A3SO-01 BLCA CIMPi
TCGA-FD-A3SP-01 BLCA CIMP-
TCGA-FD-A3SQ-01 BLCA CIMPi
TCGA-FD-A3SR-01 BLCA CIMP+
TCGA-FD-A3SS-01 BLCA CIMP+
TCGA-FD-A43N-01 BLCA CIMPi
TCGA-FD-A43P-01 BLCA CIMPi
TCGA-FD-A43S-01 BLCA CIMP-
TCGA-FD-A43U-01 BLCA CIMPi
TCGA-FD-A43X-01 BLCA CIMPi
TCGA-FD-A43Y-01 BLCA CIMP-
TCGA-FD-A5BR-01 BLCA CIMP-
TCGA-FD-A5BS-01 BLCA CIMP-
TCGA-FD-A5BT-01 BLCA CIMP-
TCGA-FD-A5BU-01 BLCA CIMP-
TCGA-FD-A5BV-01 BLCA CIMPi
TCGA-FD-A5BX-01 BLCA CIMP-
TCGA-FD-A5BY-01 BLCA CIMPi
TCGA-FD-A5BZ-01 BLCA CIMPi
TCGA-FD-A5C0-01 BLCA CIMP+
TCGA-FD-A5C1-01 BLCA CIMPi
TCGA-FD-A62N-01 BLCA CIMPi
TCGA-FD-A62O-01 BLCA CIMP+
TCGA-FD-A62P-01 BLCA CIMP-
TCGA-FD-A62S-01 BLCA CIMP-
TCGA-FJ-A3Z7-01 BLCA CIMP+
TCGA-FJ-A3Z9-01 BLCA CIMPi
TCGA-FJ-A3ZE-01 BLCA CIMPi
TCGA-FJ-A3ZF-01 BLCA CIMP+
TCGA-FT-A3EE-01 BLCA CIMPi
TCGA-FT-A61P-01 BLCA CIMP+
TCGA-G2-A2EC-01 BLCA CIMPi
TCGA-G2-A2EF-01 BLCA CIMPi
TCGA-G2-A2EJ-01 BLCA CIMP-
TCGA-G2-A2EK-01 BLCA CIMP-
TCGA-G2-A2EL-01 BLCA CIMP-
TCGA-G2-A2EO-01 BLCA CIMPi
TCGA-G2-A2ES-01 BLCA CIMPi
TCGA-G2-A3IB-01 BLCA CIMP-
TCGA-G2-A3IE-01 BLCA CIMP-
TCGA-G2-A3VY-01 BLCA CIMP+
TCGA-GC-A3I6-01 BLCA CIMPi
TCGA-GC-A3OO-01 BLCA CIMPi
TCGA-GC-A3RB-01 BLCA CIMP-
TCGA-GC-A3RC-01 BLCA CIMP+
TCGA-GC-A3RD-01 BLCA CIMP-
TCGA-GC-A3YS-01 BLCA CIMPi
TCGA-GC-A4ZW-01 BLCA CIMP+
TCGA-GD-A3OS-01 BLCA CIMP-
TCGA-GU-A42P-01 BLCA CIMPi
TCGA-GU-A42Q-01 BLCA CIMP-
TCGA-GU-A42R-01 BLCA CIMPi
TCGA-GV-A3JV-01 BLCA CIMP+
TCGA-GV-A3JW-01 BLCA CIMP-
TCGA-GV-A3JX-01 BLCA CIMP+
TCGA-GV-A3JZ-01 BLCA CIMPi
TCGA-GV-A3QF-01 BLCA CIMPi
TCGA-GV-A3QG-01 BLCA CIMPi
TCGA-GV-A3QH-01 BLCA CIMPi
TCGA-GV-A3QI-01 BLCA CIMP+
TCGA-GV-A3QK-01 BLCA CIMP+
TCGA-GV-A40E-01 BLCA CIMPi
TCGA-GV-A40G-01 BLCA CIMP+
TCGA-H4-A2HO-01 BLCA CIMPi
TCGA-H4-A2HQ-01 BLCA CIMP-
TCGA-HQ-A2OE-01 BLCA CIMPi
TCGA-HQ-A2OF-01 BLCA CIMP+
TCGA-HQ-A5ND-01 BLCA CIMP-
TCGA-HQ-A5NE-01 BLCA CIMPi
TCGA-K4-A3WS-01 BLCA CIMP-
TCGA-K4-A3WU-01 BLCA CIMPi
TCGA-K4-A4AB-01 BLCA CIMP-
TCGA-K4-A4AC-01 BLCA CIMPi
TCGA-K4-A5RH-01 BLCA CIMPi
TCGA-K4-A5RJ-01 BLCA CIMPi
TCGA-LC-A66R-01 BLCA CIMPi
TCGA-LT-A5Z6-01 BLCA CIMPi
TCGA-MV-A51V-01 BLCA CIMPi
TCGA-R3-A69X-01 BLCA CIMP-
TCGA-BL-A13J-01 BLCA CIMPi
TCGA-BT-A20J-01 BLCA CIMP-
TCGA-BT-A20N-01 BLCA CIMPi
TCGA-BT-A20P-01 BLCA CIMP+
TCGA-BT-A20R-01 BLCA CIMP-
TCGA-BT-A20U-01 BLCA CIMPi
TCGA-BT-A20V-01 BLCA CIMPi
TCGA-BT-A20W-01 BLCA CIMPi
TCGA-BT-A20X-01 BLCA CIMP-
TCGA-BT-A2LA-01 BLCA CIMPi
TCGA-CU-A0YN-01 BLCA CIMPi
TCGA-CU-A0YR-01 BLCA CIMP-
TCGA-GC-A3BM-01 BLCA CIMPi
TCGA-GC-A3WC-01 BLCA CIMP-
TCGA-GD-A2C5-01 BLCA CIMPi
TCGA-GD-A3OP-01 BLCA CIMPi
TCGA-GD-A3OQ-01 BLCA CIMP+
TCGA-K4-A3WV-01 BLCA CIMPi
TCGA-K4-A54R-01 BLCA CIMP+
TCGA-K4-A5RI-01 BLCA CIMPi
TCGA-BL-A13J-11 BLCA control
TCGA-BT-A20J-11 BLCA control
TCGA-BT-A20N-11 BLCA control
TCGA-BT-A20P-11 BLCA control
TCGA-BT-A20R-11 BLCA control
TCGA-BT-A20U-11 BLCA control
TCGA-BT-A20V-11 BLCA control
TCGA-BT-A20W-11 BLCA control
TCGA-BT-A20X-11 BLCA control
TCGA-BT-A2LA-11 BLCA control
TCGA-CU-A0YN-11 BLCA control
TCGA-CU-A0YR-11 BLCA control
TCGA-GC-A3BM-11 BLCA control
TCGA-GC-A3WC-11 BLCA control
TCGA-GD-A2C5-11 BLCA control
TCGA-GD-A3OP-11 BLCA control
TCGA-GD-A3OQ-11 BLCA control
TCGA-K4-A3WV-11 BLCA control
TCGA-K4-A54R-11 BLCA control
TCGA-K4-A5RI-11 BLCA control
TCGA-A1-A0SB-01 BRCA CIMP-
TCGA-A1-A0SE-01 BRCA CIMPi
TCGA-A1-A0SF-01 BRCA CIMPi
TCGA-A1-A0SG-01 BRCA CIMP-
TCGA-A1-A0SH-01 BRCA CIMP-
TCGA-A1-A0SI-01 BRCA CIMPi
TCGA-A1-A0SJ-01 BRCA CIMPi
TCGA-A1-A0SK-01 BRCA CIMP-
TCGA-A1-A0SM-01 BRCA CIMPi
TCGA-A1-A0SN-01 BRCA CIMP+
TCGA-A1-A0SO-01 BRCA CIMPi
TCGA-A1-A0SP-01 BRCA CIMP-
TCGA-A1-A0SQ-01 BRCA CIMPi
TCGA-A2-A04R-01 BRCA CIMP+
TCGA-A2-A0CK-01 BRCA CIMPi
TCGA-A2-A0CO-01 BRCA CIMPi
TCGA-A2-A0CR-01 BRCA CIMPi
TCGA-A2-A0CT-01 BRCA CIMP+
TCGA-A2-A0EN-01 BRCA CIMPi
TCGA-A2-A0EP-01 BRCA CIMP-
TCGA-A2-A0EU-01 BRCA CIMPi
TCGA-A2-A0ST-01 BRCA CIMP-
TCGA-A2-A0SU-01 BRCA CIMP-
TCGA-A2-A0SV-01 BRCA CIMP+
TCGA-A2-A0SW-01 BRCA CIMP+
TCGA-A2-A0SX-01 BRCA CIMP-
TCGA-A2-A0SY-01 BRCA CIMP+
TCGA-A2-A0T0-01 BRCA CIMP-
TCGA-A2-A0T1-01 BRCA CIMP-
TCGA-A2-A0T2-01 BRCA CIMP-
TCGA-A2-A0T4-01 BRCA CIMPi
TCGA-A2-A0T5-01 BRCA CIMPi
TCGA-A2-A0T6-01 BRCA CIMP+
TCGA-A2-A0T7-01 BRCA CIMPi
TCGA-A2-A0YC-01 BRCA CIMPi
TCGA-A2-A0YD-01 BRCA CIMPi
TCGA-A2-A0YE-01 BRCA CIMP-
TCGA-A2-A0YF-01 BRCA CIMPi
TCGA-A2-A0YG-01 BRCA CIMP+
TCGA-A2-A0YH-01 BRCA CIMP-
TCGA-A2-A0YI-01 BRCA CIMPi
TCGA-A2-A0YJ-01 BRCA CIMP-
TCGA-A2-A0YK-01 BRCA CIMPi
TCGA-A2-A0YL-01 BRCA CIMP-
TCGA-A2-A0YM-01 BRCA CIMPi
TCGA-A2-A0YT-01 BRCA CIMP+
TCGA-A2-A1FV-01 BRCA CIMP+
TCGA-A2-A1FW-01 BRCA CIMP+
TCGA-A2-A1FX-01 BRCA CIMPi
TCGA-A2-A1FZ-01 BRCA CIMPi
TCGA-A2-A1G0-01 BRCA CIMP-
TCGA-A2-A1G1-01 BRCA CIMPi
TCGA-A2-A1G4-01 BRCA CIMP+
TCGA-A2-A1G6-01 BRCA CIMP-
TCGA-A2-A259-01 BRCA CIMP-
TCGA-A2-A25A-01 BRCA CIMPi
TCGA-A2-A25B-01 BRCA CIMPi
TCGA-A2-A25C-01 BRCA CIMP-
TCGA-A2-A25D-01 BRCA CIMPi
TCGA-A2-A25E-01 BRCA CIMPi
TCGA-A2-A25F-01 BRCA CIMP-
TCGA-A2-A3KC-01 BRCA CIMPi
TCGA-A2-A3KD-01 BRCA CIMP-
TCGA-A2-A3XS-01 BRCA CIMPi
TCGA-A2-A3XT-01 BRCA CIMP-
TCGA-A2-A3XU-01 BRCA CIMP-
TCGA-A2-A3XV-01 BRCA CIMP+
TCGA-A2-A3XW-01 BRCA CIMP-
TCGA-A2-A3XX-01 BRCA CIMP-
TCGA-A2-A3XY-01 BRCA CIMP-
TCGA-A2-A3XZ-01 BRCA CIMP-
TCGA-A2-A3Y0-01 BRCA CIMP-
TCGA-A2-A4RW-01 BRCA CIMPi
TCGA-A2-A4RX-01 BRCA CIMP-
TCGA-A2-A4RY-01 BRCA CIMP-
TCGA-A2-A4S0-01 BRCA CIMP-
TCGA-A2-A4S1-01 BRCA CIMPi
TCGA-A2-A4S2-01 BRCA CIMPi
TCGA-A2-A4S3-01 BRCA CIMP-
TCGA-A7-A13D-01 BRCA CIMPi
TCGA-A7-A13H-01 BRCA CIMPi
TCGA-A7-A26E-01 BRCA CIMPi
TCGA-A7-A26F-01 BRCA CIMP+
TCGA-A7-A26G-01 BRCA CIMP-
TCGA-A7-A26H-01 BRCA CIMP+
TCGA-A7-A26I-01 BRCA CIMP-
TCGA-A7-A26J-01 BRCA CIMPi
TCGA-A7-A2KD-01 BRCA CIMPi
TCGA-A7-A3IY-01 BRCA CIMP-
TCGA-A7-A3IZ-01 BRCA CIMP+
TCGA-A7-A3J0-01 BRCA CIMP-
TCGA-A7-A3J1-01 BRCA CIMPi
TCGA-A7-A3RF-01 BRCA CIMP-
TCGA-A7-A425-01 BRCA CIMPi
TCGA-A7-A426-01 BRCA CIMPi
TCGA-A7-A4SA-01 BRCA CIMP-
TCGA-A7-A4SB-01 BRCA CIMPi
TCGA-A7-A4SC-01 BRCA CIMP+
TCGA-A7-A4SD-01 BRCA CIMP-
TCGA-A7-A4SE-01 BRCA CIMP-
TCGA-A7-A4SF-01 BRCA CIMP+
TCGA-A7-A5ZV-01 BRCA CIMP+
TCGA-A7-A5ZW-01 BRCA CIMP-
TCGA-A7-A5ZX-01 BRCA CIMPi
TCGA-A8-A075-01 BRCA CIMP-
TCGA-A8-A08O-01 BRCA CIMP-
TCGA-A8-A0A6-01 BRCA CIMPi
TCGA-A8-A0AD-01 BRCA CIMP-
TCGA-AC-A23C-01 BRCA CIMPi
TCGA-AC-A23E-01 BRCA CIMPi
TCGA-AC-A23G-01 BRCA CIMPi
TCGA-AC-A2B8-01 BRCA CIMPi
TCGA-AC-A2BK-01 BRCA CIMP-
TCGA-AC-A2BM-01 BRCA CIMPi
TCGA-AC-A2FE-01 BRCA CIMPi
TCGA-AC-A2FK-01 BRCA CIMP-
TCGA-AC-A2FO-01 BRCA CIMPi
TCGA-AC-A2QH-01 BRCA CIMP-
TCGA-AC-A2QI-01 BRCA CIMP-
TCGA-AC-A2QJ-01 BRCA CIMP-
TCGA-AC-A3BB-01 BRCA CIMPi
TCGA-AC-A3EH-01 BRCA CIMP+
TCGA-AC-A3HN-01 BRCA CIMP-
TCGA-AC-A3OD-01 BRCA CIMP+
TCGA-AC-A3QP-01 BRCA CIMP-
TCGA-AC-A3QQ-01 BRCA CIMPi
TCGA-AC-A3TM-01 BRCA CIMPi
TCGA-AC-A3TN-01 BRCA CIMP+
TCGA-AC-A3W5-01 BRCA CIMPi
TCGA-AC-A3W6-01 BRCA CIMPi
TCGA-AC-A3W7-01 BRCA CIMPi
TCGA-AC-A3YI-01 BRCA CIMP-
TCGA-AC-A3YJ-01 BRCA CIMPi
TCGA-AC-A5EH-01 BRCA CIMPi
TCGA-AC-A5XS-01 BRCA CIMPi
TCGA-AC-A5XU-01 BRCA CIMP+
TCGA-AC-A62X-01 BRCA CIMP+
TCGA-AC-A62Y-01 BRCA CIMP-
TCGA-AN-A0XL-01 BRCA CIMP-
TCGA-AN-A0XN-01 BRCA CIMP+
TCGA-AN-A0XO-01 BRCA CIMP+
TCGA-AN-A0XP-01 BRCA CIMPi
TCGA-AN-A0XR-01 BRCA CIMP+
TCGA-AN-A0XS-01 BRCA CIMP-
TCGA-AN-A0XT-01 BRCA CIMP-
TCGA-AN-A0XU-01 BRCA CIMP-
TCGA-AN-A0XV-01 BRCA CIMP+
TCGA-AN-A0XW-01 BRCA CIMP-
TCGA-AO-A03L-01 BRCA CIMPi
TCGA-AO-A03M-01 BRCA CIMP-
TCGA-AO-A03N-01 BRCA CIMPi
TCGA-AO-A03U-01 BRCA CIMP-
TCGA-AO-A0JA-01 BRCA CIMPi
TCGA-AO-A0JB-01 BRCA CIMP-
TCGA-AO-A0JC-01 BRCA CIMP-
TCGA-AO-A0JD-01 BRCA CIMPi
TCGA-AO-A0JE-01 BRCA CIMPi
TCGA-AO-A0JF-01 BRCA CIMP-
TCGA-AO-A0JG-01 BRCA CIMPi
TCGA-AO-A0JI-01 BRCA CIMP+
TCGA-AO-A0JJ-01 BRCA CIMPi
TCGA-AO-A0JL-01 BRCA CIMPi
TCGA-AO-A0JM-01 BRCA CIMP+
TCGA-AO-A124-01 BRCA CIMP-
TCGA-AO-A125-01 BRCA CIMP+
TCGA-AO-A126-01 BRCA CIMPi
TCGA-AO-A128-01 BRCA CIMP-
TCGA-AO-A129-01 BRCA CIMP-
TCGA-AO-A12B-01 BRCA CIMP-
TCGA-AO-A12C-01 BRCA CIMPi
TCGA-AO-A12E-01 BRCA CIMP+
TCGA-AO-A12G-01 BRCA CIMP+
TCGA-AO-A1KO-01 BRCA CIMP-
TCGA-AO-A1KP-01 BRCA CIMP+
TCGA-AO-A1KQ-01 BRCA CIMP-
TCGA-AO-A1KR-01 BRCA CIMPi
TCGA-AO-A1KS-01 BRCA CIMPi
TCGA-AO-A1KT-01 BRCA CIMP+
TCGA-AQ-A04H-01 BRCA CIMP+
TCGA-AQ-A04L-01 BRCA CIMP+
TCGA-AQ-A0Y5-01 BRCA CIMP+
TCGA-AQ-A1H2-01 BRCA CIMP+
TCGA-AQ-A1H3-01 BRCA CIMPi
TCGA-AQ-A54N-01 BRCA CIMPi
TCGA-AQ-A54O-01 BRCA CIMP-
TCGA-AR-A0TP-01 BRCA CIMP-
TCGA-AR-A0TQ-01 BRCA CIMP+
TCGA-AR-A0TR-01 BRCA CIMPi
TCGA-AR-A0TT-01 BRCA CIMPi
TCGA-AR-A0TU-01 BRCA CIMPi
TCGA-AR-A0TV-01 BRCA CIMP+
TCGA-AR-A0TW-01 BRCA CIMP+
TCGA-AR-A0TX-01 BRCA CIMP-
TCGA-AR-A0TZ-01 BRCA CIMP+
TCGA-AR-A0U0-01 BRCA CIMPi
TCGA-AR-A0U2-01 BRCA CIMPi
TCGA-AR-A0U3-01 BRCA CIMP+
TCGA-AR-A0U4-01 BRCA CIMPi
TCGA-AR-A1AI-01 BRCA CIMP-
TCGA-AR-A1AJ-01 BRCA CIMP-
TCGA-AR-A1AK-01 BRCA CIMPi
TCGA-AR-A1AL-01 BRCA CIMP-
TCGA-AR-A1AM-01 BRCA CIMP-
TCGA-AR-A1AN-01 BRCA CIMP-
TCGA-AR-A1AO-01 BRCA CIMP-
TCGA-AR-A1AP-01 BRCA CIMP+
TCGA-AR-A1AQ-01 BRCA CIMPi
TCGA-AR-A1AR-01 BRCA CIMPi
TCGA-AR-A1AS-01 BRCA CIMPi
TCGA-AR-A1AT-01 BRCA CIMP+
TCGA-AR-A1AU-01 BRCA CIMPi
TCGA-AR-A1AV-01 BRCA CIMP+
TCGA-AR-A1AW-01 BRCA CIMPi
TCGA-AR-A1AX-01 BRCA CIMP-
TCGA-AR-A1AY-01 BRCA CIMPi
TCGA-AR-A24H-01 BRCA CIMP+
TCGA-AR-A24K-01 BRCA CIMP+
TCGA-AR-A24L-01 BRCA CIMP-
TCGA-AR-A24M-01 BRCA CIMPi
TCGA-AR-A24N-01 BRCA CIMP+
TCGA-AR-A24O-01 BRCA CIMP-
TCGA-AR-A24P-01 BRCA CIMPi
TCGA-AR-A24Q-01 BRCA CIMP-
TCGA-AR-A24R-01 BRCA CIMP+
TCGA-AR-A24S-01 BRCA CIMP-
TCGA-AR-A24T-01 BRCA CIMP+
TCGA-AR-A24U-01 BRCA CIMPi
TCGA-AR-A24V-01 BRCA CIMPi
TCGA-AR-A24W-01 BRCA CIMP-
TCGA-AR-A24X-01 BRCA CIMP+
TCGA-AR-A24Z-01 BRCA CIMP+
TCGA-AR-A250-01 BRCA CIMP+
TCGA-AR-A251-01 BRCA CIMP-
TCGA-AR-A252-01 BRCA CIMP-
TCGA-AR-A254-01 BRCA CIMPi
TCGA-AR-A255-01 BRCA CIMP+
TCGA-AR-A256-01 BRCA CIMPi
TCGA-AR-A2LE-01 BRCA CIMPi
TCGA-AR-A2LH-01 BRCA CIMP-
TCGA-AR-A2LJ-01 BRCA CIMP-
TCGA-AR-A2LK-01 BRCA CIMP+
TCGA-AR-A2LL-01 BRCA CIMP+
TCGA-AR-A2LM-01 BRCA CIMP-
TCGA-AR-A2LN-01 BRCA CIMPi
TCGA-AR-A2LO-01 BRCA CIMPi
TCGA-AR-A2LQ-01 BRCA CIMP-
TCGA-AR-A2LR-01 BRCA CIMP-
TCGA-AR-A5QN-01 BRCA CIMP+
TCGA-AR-A5QP-01 BRCA CIMPi
TCGA-AR-A5QQ-01 BRCA CIMPi
TCGA-B6-A0I1-01 BRCA CIMP-
TCGA-B6-A0IK-01 BRCA CIMPi
TCGA-B6-A0RE-01 BRCA CIMPi
TCGA-B6-A0RG-01 BRCA CIMP-
TCGA-B6-A0RI-01 BRCA CIMP-
TCGA-B6-A0RL-01 BRCA CIMP+
TCGA-B6-A0RM-01 BRCA CIMP-
TCGA-B6-A0RN-01 BRCA CIMP+
TCGA-B6-A0RO-01 BRCA CIMPi
TCGA-B6-A0RP-01 BRCA CIMPi
TCGA-B6-A0RS-01 BRCA CIMP-
TCGA-B6-A0RT-01 BRCA CIMP-
TCGA-B6-A0RU-01 BRCA CIMP-
TCGA-B6-A0RV-01 BRCA CIMPi
TCGA-B6-A0WT-01 BRCA CIMP-
TCGA-B6-A0WV-01 BRCA CIMP+
TCGA-B6-A0WW-01 BRCA CIMP+
TCGA-B6-A0WX-01 BRCA CIMP-
TCGA-B6-A0WY-01 BRCA CIMP-
TCGA-B6-A0WZ-01 BRCA CIMPi
TCGA-B6-A0X1-01 BRCA CIMP-
TCGA-B6-A0X4-01 BRCA CIMP-
TCGA-B6-A0X5-01 BRCA CIMPi
TCGA-B6-A0X7-01 BRCA CIMPi
TCGA-B6-A1KC-01 BRCA CIMP+
TCGA-B6-A1KF-01 BRCA CIMPi
TCGA-B6-A1KI-01 BRCA CIMP-
TCGA-B6-A1KN-01 BRCA CIMP+
TCGA-B6-A2IU-01 BRCA CIMPi
TCGA-B6-A3ZX-01 BRCA CIMP-
TCGA-B6-A400-01 BRCA CIMP-
TCGA-B6-A401-01 BRCA CIMPi
TCGA-B6-A402-01 BRCA CIMP-
TCGA-B6-A408-01 BRCA CIMPi
TCGA-B6-A409-01 BRCA CIMP-
TCGA-B6-A40B-01 BRCA CIMP+
TCGA-B6-A40C-01 BRCA CIMP+
TCGA-BH-A0AW-01 BRCA CIMPi
TCGA-BH-A0B5-01 BRCA CIMP+
TCGA-BH-A0B6-01 BRCA CIMPi
TCGA-BH-A0B9-01 BRCA CIMP-
TCGA-BH-A0DD-01 BRCA CIMP+
TCGA-BH-A0DS-01 BRCA CIMP+
TCGA-BH-A0E2-01 BRCA CIMP+
TCGA-BH-A0GY-01 BRCA CIMPi
TCGA-BH-A0GZ-01 BRCA CIMP+
TCGA-BH-A0H0-01 BRCA CIMPi
TCGA-BH-A0H3-01 BRCA CIMPi
TCGA-BH-A0H6-01 BRCA CIMP-
TCGA-BH-A0HB-01 BRCA CIMPi
TCGA-BH-A0HF-01 BRCA CIMP-
TCGA-BH-A0HI-01 BRCA CIMP-
TCGA-BH-A0HN-01 BRCA CIMPi
TCGA-BH-A0HP-01 BRCA CIMPi
TCGA-BH-A0HX-01 BRCA CIMP+
TCGA-BH-A0HY-01 BRCA CIMP+
TCGA-BH-A0RX-01 BRCA CIMP-
TCGA-BH-A0W3-01 BRCA CIMPi
TCGA-BH-A0W4-01 BRCA CIMP-
TCGA-BH-A0W5-01 BRCA CIMP-
TCGA-BH-A0WA-01 BRCA CIMP-
TCGA-BH-A18V-06 BRCA CIMP-
TCGA-BH-A1ES-06 BRCA CIMPi
TCGA-BH-A1EX-01 BRCA CIMPi
TCGA-BH-A1FE-06 BRCA CIMP-
TCGA-BH-A1FL-01 BRCA CIMP+
TCGA-BH-A1FU-01 BRCA CIMP-
TCGA-BH-A201-01 BRCA CIMP-
TCGA-BH-A202-01 BRCA CIMPi
TCGA-BH-A28O-01 BRCA CIMP-
TCGA-BH-A28Q-01 BRCA CIMPi
TCGA-BH-A2L8-01 BRCA CIMP-
TCGA-BH-A42T-01 BRCA CIMP+
TCGA-BH-A42U-01 BRCA CIMP-
TCGA-BH-A42V-01 BRCA CIMPi
TCGA-C8-A1HE-01 BRCA CIMPi
TCGA-C8-A1HF-01 BRCA CIMPi
TCGA-C8-A1HG-01 BRCA CIMP-
TCGA-C8-A1HI-01 BRCA CIMPi
TCGA-C8-A1HJ-01 BRCA CIMP-
TCGA-C8-A1HK-01 BRCA CIMPi
TCGA-C8-A1HL-01 BRCA CIMPi
TCGA-C8-A1HM-01 BRCA CIMPi
TCGA-C8-A1HN-01 BRCA CIMPi
TCGA-C8-A1HO-01 BRCA CIMP+
TCGA-C8-A26V-01 BRCA CIMP+
TCGA-C8-A26W-01 BRCA CIMP-
TCGA-C8-A26X-01 BRCA CIMPi
TCGA-C8-A26Y-01 BRCA CIMP-
TCGA-C8-A26Z-01 BRCA CIMPi
TCGA-C8-A273-01 BRCA CIMPi
TCGA-C8-A274-01 BRCA CIMP+
TCGA-C8-A275-01 BRCA CIMP+
TCGA-C8-A278-01 BRCA CIMPi
TCGA-C8-A27A-01 BRCA CIMP+
TCGA-C8-A27B-01 BRCA CIMP-
TCGA-C8-A3M7-01 BRCA CIMPi
TCGA-C8-A3M8-01 BRCA CIMP+
TCGA-D8-A1J8-01 BRCA CIMP+
TCGA-D8-A1J9-01 BRCA CIMP+
TCGA-D8-A1JA-01 BRCA CIMP+
TCGA-D8-A1JB-01 BRCA CIMP-
TCGA-D8-A1JC-01 BRCA CIMP-
TCGA-D8-A1JD-01 BRCA CIMPi
TCGA-D8-A1JE-01 BRCA CIMPi
TCGA-D8-A1JF-01 BRCA CIMP+
TCGA-D8-A1JG-01 BRCA CIMPi
TCGA-D8-A1JH-01 BRCA CIMP-
TCGA-D8-A1JI-01 BRCA CIMPi
TCGA-D8-A1JJ-01 BRCA CIMPi
TCGA-D8-A1JK-01 BRCA CIMP-
TCGA-D8-A1JL-01 BRCA CIMP-
TCGA-D8-A1JM-01 BRCA CIMPi
TCGA-D8-A1JN-01 BRCA CIMP+
TCGA-D8-A1JP-01 BRCA CIMPi
TCGA-D8-A1JS-01 BRCA CIMP-
TCGA-D8-A1JT-01 BRCA CIMPi
TCGA-D8-A1JU-01 BRCA CIMP-
TCGA-D8-A1X5-01 BRCA CIMP+
TCGA-D8-A1X6-01 BRCA CIMPi
TCGA-D8-A1X7-01 BRCA CIMP-
TCGA-D8-A1X8-01 BRCA CIMPi
TCGA-D8-A1X9-01 BRCA CIMP+
TCGA-D8-A1XA-01 BRCA CIMP+
TCGA-D8-A1XB-01 BRCA CIMPi
TCGA-D8-A1XC-01 BRCA CIMPi
TCGA-D8-A1XD-01 BRCA CIMPi
TCGA-D8-A1XF-01 BRCA CIMP+
TCGA-D8-A1XG-01 BRCA CIMP-
TCGA-D8-A1XJ-01 BRCA CIMP+
TCGA-D8-A1XK-01 BRCA CIMP-
TCGA-D8-A1XL-01 BRCA CIMP-
TCGA-D8-A1XM-01 BRCA CIMP-
TCGA-D8-A1XO-01 BRCA CIMP-
TCGA-D8-A1XQ-01 BRCA CIMP-
TCGA-D8-A1XR-01 BRCA CIMP-
TCGA-D8-A1XS-01 BRCA CIMP-
TCGA-D8-A1XT-01 BRCA CIMPi
TCGA-D8-A1XU-01 BRCA CIMP+
TCGA-D8-A1XV-01 BRCA CIMP+
TCGA-D8-A1XW-01 BRCA CIMP-
TCGA-D8-A1XY-01 BRCA CIMP-
TCGA-D8-A1XZ-01 BRCA CIMPi
TCGA-D8-A1Y0-01 BRCA CIMPi
TCGA-D8-A1Y1-01 BRCA CIMPi
TCGA-D8-A1Y2-01 BRCA CIMP-
TCGA-D8-A1Y3-01 BRCA CIMP+
TCGA-D8-A27E-01 BRCA CIMP-
TCGA-D8-A27F-01 BRCA CIMP-
TCGA-D8-A27G-01 BRCA CIMP+
TCGA-D8-A27H-01 BRCA CIMP-
TCGA-D8-A27I-01 BRCA CIMP-
TCGA-D8-A27K-01 BRCA CIMPi
TCGA-D8-A27L-01 BRCA CIMP-
TCGA-D8-A27M-01 BRCA CIMP-
TCGA-D8-A27N-01 BRCA CIMP+
TCGA-D8-A27P-01 BRCA CIMP-
TCGA-D8-A27R-01 BRCA CIMPi
TCGA-D8-A27T-01 BRCA CIMPi
TCGA-D8-A27V-01 BRCA CIMPi
TCGA-D8-A27W-01 BRCA CIMP+
TCGA-D8-A3Z5-01 BRCA CIMPi
TCGA-D8-A3Z6-01 BRCA CIMPi
TCGA-D8-A4Z1-01 BRCA CIMP-
TCGA-E2-A105-01 BRCA CIMP+
TCGA-E2-A106-01 BRCA CIMPi
TCGA-E2-A107-01 BRCA CIMPi
TCGA-E2-A108-01 BRCA CIMP-
TCGA-E2-A109-01 BRCA CIMP+
TCGA-E2-A10B-01 BRCA CIMPi
TCGA-E2-A10C-01 BRCA CIMP+
TCGA-E2-A10E-01 BRCA CIMP+
TCGA-E2-A10F-01 BRCA CIMPi
TCGA-E2-A14N-01 BRCA CIMP-
TCGA-E2-A14U-01 BRCA CIMP-
TCGA-E2-A15J-01 BRCA CIMP+
TCGA-E2-A15K-06 BRCA CIMP-
TCGA-E2-A1AZ-01 BRCA CIMP-
TCGA-E2-A1B0-01 BRCA CIMPi
TCGA-E2-A1B1-01 BRCA CIMP-
TCGA-E2-A1B4-01 BRCA CIMPi
TCGA-E2-A1B6-01 BRCA CIMP-
TCGA-E2-A1BD-01 BRCA CIMP+
TCGA-E2-A1IE-01 BRCA CIMP+
TCGA-E2-A1IG-01 BRCA CIMP+
TCGA-E2-A1IH-01 BRCA CIMPi
TCGA-E2-A1IJ-01 BRCA CIMPi
TCGA-E2-A1IK-01 BRCA CIMP-
TCGA-E2-A1IL-01 BRCA CIMP-
TCGA-E2-A1IN-01 BRCA CIMP-
TCGA-E2-A1IU-01 BRCA CIMP-
TCGA-E2-A1L6-01 BRCA CIMP-
TCGA-E2-A1L8-01 BRCA CIMPi
TCGA-E2-A1L9-01 BRCA CIMP-
TCGA-E2-A1LA-01 BRCA CIMPi
TCGA-E2-A1LE-01 BRCA CIMP+
TCGA-E2-A1LG-01 BRCA CIMP-
TCGA-E2-A1LH-01 BRCA CIMP-
TCGA-E2-A1LK-01 BRCA CIMP+
TCGA-E2-A1LL-01 BRCA CIMPi
TCGA-E2-A2P5-01 BRCA CIMP+
TCGA-E2-A2P6-01 BRCA CIMP+
TCGA-E2-A3DX-01 BRCA CIMP-
TCGA-E2-A56Z-01 BRCA CIMPi
TCGA-E2-A570-01 BRCA CIMP-
TCGA-E2-A573-01 BRCA CIMP-
TCGA-E2-A574-01 BRCA CIMPi
TCGA-E9-A1N3-01 BRCA CIMP-
TCGA-E9-A1N9-01 BRCA CIMPi
TCGA-E9-A1NC-01 BRCA CIMP-
TCGA-E9-A1NH-01 BRCA CIMPi
TCGA-E9-A1NI-01 BRCA CIMPi
TCGA-E9-A1QZ-01 BRCA CIMP-
TCGA-E9-A1R0-01 BRCA CIMPi
TCGA-E9-A1R2-01 BRCA CIMPi
TCGA-E9-A1R3-01 BRCA CIMP-
TCGA-E9-A1R4-01 BRCA CIMPi
TCGA-E9-A1R5-01 BRCA CIMP+
TCGA-E9-A1R6-01 BRCA CIMP+
TCGA-E9-A1RA-01 BRCA CIMP-
TCGA-E9-A1RE-01 BRCA CIMP+
TCGA-E9-A1RG-01 BRCA CIMP-
TCGA-E9-A226-01 BRCA CIMP-
TCGA-E9-A227-01 BRCA CIMP-
TCGA-E9-A228-01 BRCA CIMP+
TCGA-E9-A229-01 BRCA CIMP-
TCGA-E9-A22A-01 BRCA CIMPi
TCGA-E9-A22B-01 BRCA CIMP+
TCGA-E9-A22D-01 BRCA CIMPi
TCGA-E9-A22E-01 BRCA CIMP-
TCGA-E9-A22G-01 BRCA CIMP-
TCGA-E9-A22H-01 BRCA CIMPi
TCGA-E9-A243-01 BRCA CIMP-
TCGA-E9-A244-01 BRCA CIMP-
TCGA-E9-A245-01 BRCA CIMP-
TCGA-E9-A247-01 BRCA CIMP+
TCGA-E9-A248-01 BRCA CIMP-
TCGA-E9-A249-01 BRCA CIMPi
TCGA-E9-A24A-01 BRCA CIMP-
TCGA-E9-A295-01 BRCA CIMP+
TCGA-E9-A2JS-01 BRCA CIMP+
TCGA-E9-A2JT-01 BRCA CIMP-
TCGA-E9-A3HO-01 BRCA CIMP+
TCGA-E9-A3Q9-01 BRCA CIMP-
TCGA-E9-A3QA-01 BRCA CIMP-
TCGA-E9-A3X8-01 BRCA CIMPi
TCGA-E9-A54X-01 BRCA CIMP-
TCGA-E9-A54Y-01 BRCA CIMP+
TCGA-E9-A5UO-01 BRCA CIMP+
TCGA-E9-A5UP-01 BRCA CIMP+
TCGA-EW-A1IW-01 BRCA CIMP+
TCGA-EW-A1IX-01 BRCA CIMP-
TCGA-EW-A1IY-01 BRCA CIMPi
TCGA-EW-A1IZ-01 BRCA CIMPi
TCGA-EW-A1J1-01 BRCA CIMP-
TCGA-EW-A1J2-01 BRCA CIMPi
TCGA-EW-A1J3-01 BRCA CIMPi
TCGA-EW-A1J5-01 BRCA CIMPi
TCGA-EW-A1J6-01 BRCA CIMP-
TCGA-EW-A1OV-01 BRCA CIMPi
TCGA-EW-A1OW-01 BRCA CIMP-
TCGA-EW-A1OX-01 BRCA CIMP+
TCGA-EW-A1OY-01 BRCA CIMPi
TCGA-EW-A1OZ-01 BRCA CIMP+
TCGA-EW-A1P0-01 BRCA CIMPi
TCGA-EW-A1P1-01 BRCA CIMP-
TCGA-EW-A1P3-01 BRCA CIMPi
TCGA-EW-A1P4-01 BRCA CIMP-
TCGA-EW-A1P5-01 BRCA CIMPi
TCGA-EW-A1P6-01 BRCA CIMP-
TCGA-EW-A1P7-01 BRCA CIMP-
TCGA-EW-A1P8-01 BRCA CIMP-
TCGA-EW-A1PA-01 BRCA CIMPi
TCGA-EW-A1PB-01 BRCA CIMP-
TCGA-EW-A1PC-01 BRCA CIMP+
TCGA-EW-A1PD-01 BRCA CIMPi
TCGA-EW-A1PE-01 BRCA CIMPi
TCGA-EW-A1PF-01 BRCA CIMP-
TCGA-EW-A1PG-01 BRCA CIMP-
TCGA-EW-A1PH-01 BRCA CIMP-
TCGA-EW-A2FR-01 BRCA CIMP-
TCGA-EW-A2FS-01 BRCA CIMPi
TCGA-EW-A2FV-01 BRCA CIMPi
TCGA-EW-A2FW-01 BRCA CIMP-
TCGA-EW-A3E8-01 BRCA CIMP+
TCGA-EW-A3U0-01 BRCA CIMP-
TCGA-EW-A423-01 BRCA CIMP+
TCGA-EW-A424-01 BRCA CIMP+
TCGA-GI-A2C8-01 BRCA CIMP+
TCGA-GI-A2C9-01 BRCA CIMPi
TCGA-GM-A2D9-01 BRCA CIMP+
TCGA-GM-A2DA-01 BRCA CIMP-
TCGA-GM-A2DB-01 BRCA CIMPi
TCGA-GM-A2DC-01 BRCA CIMP+
TCGA-GM-A2DD-01 BRCA CIMPi
TCGA-GM-A2DF-01 BRCA CIMP-
TCGA-GM-A2DH-01 BRCA CIMPi
TCGA-GM-A2DI-01 BRCA CIMP-
TCGA-GM-A2DK-01 BRCA CIMP-
TCGA-GM-A2DL-01 BRCA CIMPi
TCGA-GM-A2DM-01 BRCA CIMP-
TCGA-GM-A2DN-01 BRCA CIMPi
TCGA-GM-A2DO-01 BRCA CIMP-
TCGA-GM-A3NW-01 BRCA CIMP+
TCGA-GM-A3NY-01 BRCA CIMP+
TCGA-GM-A3XG-01 BRCA CIMP-
TCGA-GM-A3XL-01 BRCA CIMPi
TCGA-GM-A3XN-01 BRCA CIMP-
TCGA-GM-A4E0-01 BRCA CIMPi
TCGA-GM-A5PV-01 BRCA CIMP-
TCGA-GM-A5PX-01 BRCA CIMPi
TCGA-HN-A2NL-01 BRCA CIMPi
TCGA-JL-A3YW-01 BRCA CIMP+
TCGA-JL-A3YX-01 BRCA CIMPi
TCGA-LL-A440-01 BRCA CIMP-
TCGA-LL-A441-01 BRCA CIMP-
TCGA-LL-A442-01 BRCA CIMP-
TCGA-LL-A50Y-01 BRCA CIMPi
TCGA-LL-A5YL-01 BRCA CIMP+
TCGA-LL-A5YM-01 BRCA CIMP+
TCGA-LL-A5YN-01 BRCA CIMPi
TCGA-LL-A5YO-01 BRCA CIMP-
TCGA-LL-A5YP-01 BRCA CIMP-
TCGA-LQ-A4E4-01 BRCA CIMP+
TCGA-MS-A51U-01 BRCA CIMP-
TCGA-OL-A5RU-01 BRCA CIMP-
TCGA-OL-A5RV-01 BRCA CIMP-
TCGA-OL-A5RW-01 BRCA CIMP-
TCGA-OL-A5RX-01 BRCA CIMPi
TCGA-OL-A5RY-01 BRCA CIMP-
TCGA-OL-A5RZ-01 BRCA CIMPi
TCGA-OL-A5S0-01 BRCA CIMP-
TCGA-OL-A66H-01 BRCA CIMP-
TCGA-OL-A66I-01 BRCA CIMPi
TCGA-OL-A66J-01 BRCA CIMPi
TCGA-OL-A66K-01 BRCA CIMP+
TCGA-A7-A0D9-01 BRCA CIMPi
TCGA-A7-A13E-01 BRCA CIMP+
TCGA-A7-A13F-01 BRCA CIMP+
TCGA-A7-A13G-01 BRCA CIMP-
TCGA-AC-A23H-01 BRCA CIMP+
TCGA-AC-A2FB-01 BRCA CIMP-
TCGA-AC-A2FF-01 BRCA CIMP-
TCGA-AC-A2FG-01 BRCA CIMP-
TCGA-AC-A2FM-01 BRCA CIMP+
TCGA-BH-A0AU-01 BRCA CIMP-
TCGA-BH-A0AZ-01 BRCA CIMP-
TCGA-BH-A0B3-01 BRCA CIMP-
TCGA-BH-A0B8-01 BRCA CIMP+
TCGA-BH-A0BA-01 BRCA CIMPi
TCGA-BH-A0BC-01 BRCA CIMP-
TCGA-BH-A0BF-01 BRCA CIMPi
TCGA-BH-A0BJ-01 BRCA CIMP-
TCGA-BH-A0BM-01 BRCA CIMP-
TCGA-BH-A0BS-01 BRCA CIMP-
TCGA-BH-A0BT-01 BRCA CIMPi
TCGA-BH-A0BZ-01 BRCA CIMP+
TCGA-BH-A0C0-01 BRCA CIMPi
TCGA-BH-A0C3-01 BRCA CIMP-
TCGA-BH-A0DG-01 BRCA CIMPi
TCGA-BH-A0DH-01 BRCA CIMP+
TCGA-BH-A0DI-01 BRCA CIMPi
TCGA-BH-A0DK-01 BRCA CIMP+
TCGA-BH-A0DP-01 BRCA CIMPi
TCGA-BH-A0DQ-01 BRCA CIMP-
TCGA-BH-A0DV-01 BRCA CIMP-
TCGA-BH-A0E0-01 BRCA CIMP-
TCGA-BH-A0E1-01 BRCA CIMP-
TCGA-BH-A0H7-01 BRCA CIMPi
TCGA-BH-A0H9-01 BRCA CIMP-
TCGA-BH-A0HA-01 BRCA CIMPi
TCGA-BH-A0HK-01 BRCA CIMP+
TCGA-BH-A1EN-01 BRCA CIMP+
TCGA-BH-A1EO-01 BRCA CIMP+
TCGA-BH-A1ES-01 BRCA CIMPi
TCGA-BH-A1ET-01 BRCA CIMPi
TCGA-BH-A1EU-01 BRCA CIMP-
TCGA-BH-A1EV-01 BRCA CIMPi
TCGA-BH-A1EW-01 BRCA CIMPi
TCGA-BH-A1EY-01 BRCA CIMPi
TCGA-BH-A1F0-01 BRCA CIMP-
TCGA-BH-A1F2-01 BRCA CIMP+
TCGA-BH-A1F5-01 BRCA CIMP-
TCGA-BH-A1F6-01 BRCA CIMPi
TCGA-BH-A1F8-01 BRCA CIMP+
TCGA-BH-A1FB-01 BRCA CIMP-
TCGA-BH-A1FC-01 BRCA CIMPi
TCGA-BH-A1FD-01 BRCA CIMP+
TCGA-BH-A1FE-01 BRCA CIMPi
TCGA-BH-A1FG-01 BRCA CIMP-
TCGA-BH-A1FH-01 BRCA CIMP-
TCGA-BH-A1FJ-01 BRCA CIMP+
TCGA-BH-A1FM-01 BRCA CIMPi
TCGA-BH-A1FN-01 BRCA CIMP-
TCGA-BH-A1FR-01 BRCA CIMP-
TCGA-BH-A203-01 BRCA CIMP+
TCGA-BH-A204-01 BRCA CIMP+
TCGA-BH-A208-01 BRCA CIMP-
TCGA-BH-A209-01 BRCA CIMP-
TCGA-E2-A15I-01 BRCA CIMP-
TCGA-E2-A15K-01 BRCA CIMP-
TCGA-E2-A1B5-01 BRCA CIMPi
TCGA-E2-A1BC-01 BRCA CIMPi
TCGA-E2-A1IF-01 BRCA CIMP-
TCGA-E2-A1II-01 BRCA CIMP-
TCGA-E2-A1IO-01 BRCA CIMP-
TCGA-E2-A1L7-01 BRCA CIMP+
TCGA-E2-A1LB-01 BRCA CIMPi
TCGA-E2-A1LI-01 BRCA CIMP-
TCGA-E2-A1LS-01 BRCA CIMPi
TCGA-E9-A1N4-01 BRCA CIMP-
TCGA-E9-A1N5-01 BRCA CIMPi
TCGA-E9-A1N6-01 BRCA CIMPi
TCGA-E9-A1N8-01 BRCA CIMP-
TCGA-E9-A1NA-01 BRCA CIMP+
TCGA-E9-A1ND-01 BRCA CIMP-
TCGA-E9-A1NE-01 BRCA CIMP-
TCGA-E9-A1NF-01 BRCA CIMP+
TCGA-E9-A1NG-01 BRCA CIMP-
TCGA-E9-A1R7-01 BRCA CIMP+
TCGA-E9-A1RB-01 BRCA CIMP-
TCGA-E9-A1RC-01 BRCA CIMP+
TCGA-E9-A1RD-01 BRCA CIMPi
TCGA-E9-A1RF-01 BRCA CIMP+
TCGA-E9-A1RH-01 BRCA CIMPi
TCGA-E9-A1RI-01 BRCA CIMPi
TCGA-A7-A0D9-11 BRCA control
TCGA-A7-A13E-11 BRCA control
TCGA-A7-A13F-11 BRCA control
TCGA-A7-A13G-11 BRCA control
TCGA-AC-A23H-11 BRCA control
TCGA-AC-A2FB-11 BRCA control
TCGA-AC-A2FF-11 BRCA control
TCGA-AC-A2FG-11 BRCA control
TCGA-AC-A2FM-11 BRCA control
TCGA-BH-A0AU-11 BRCA control
TCGA-BH-A0AZ-11 BRCA control
TCGA-BH-A0B3-11 BRCA control
TCGA-BH-A0B8-11 BRCA control
TCGA-BH-A0BA-11 BRCA control
TCGA-BH-A0BC-11 BRCA control
TCGA-BH-A0BF-11 BRCA control
TCGA-BH-A0BJ-11 BRCA control
TCGA-BH-A0BM-11 BRCA control
TCGA-BH-A0BS-11 BRCA control
TCGA-BH-A0BT-11 BRCA control
TCGA-BH-A0BZ-11 BRCA control
TCGA-BH-A0C0-11 BRCA control
TCGA-BH-A0C3-11 BRCA control
TCGA-BH-A0DG-11 BRCA control
TCGA-BH-A0DH-11 BRCA control
TCGA-BH-A0DI-11 BRCA control
TCGA-BH-A0DK-11 BRCA control
TCGA-BH-A0DP-11 BRCA control
TCGA-BH-A0DQ-11 BRCA control
TCGA-BH-A0DV-11 BRCA control
TCGA-BH-A0E0-11 BRCA control
TCGA-BH-A0E1-11 BRCA control
TCGA-BH-A0H7-11 BRCA control
TCGA-BH-A0H9-11 BRCA control
TCGA-BH-A0HA-11 BRCA control
TCGA-BH-A0HK-11 BRCA control
TCGA-BH-A1EN-11 BRCA control
TCGA-BH-A1EO-11 BRCA control
TCGA-BH-A1ES-11 BRCA control
TCGA-BH-A1ET-11 BRCA control
TCGA-BH-A1EU-11 BRCA control
TCGA-BH-A1EV-11 BRCA control
TCGA-BH-A1EW-11 BRCA control
TCGA-BH-A1EY-11 BRCA control
TCGA-BH-A1F0-11 BRCA control
TCGA-BH-A1F2-11 BRCA control
TCGA-BH-A1F5-11 BRCA control
TCGA-BH-A1F6-11 BRCA control
TCGA-BH-A1F8-11 BRCA control
TCGA-BH-A1FB-11 BRCA control
TCGA-BH-A1FC-11 BRCA control
TCGA-BH-A1FD-11 BRCA control
TCGA-BH-A1FE-11 BRCA control
TCGA-BH-A1FG-11 BRCA control
TCGA-BH-A1FH-11 BRCA control
TCGA-BH-A1FJ-11 BRCA control
TCGA-BH-A1FM-11 BRCA control
TCGA-BH-A1FN-11 BRCA control
TCGA-BH-A1FR-11 BRCA control
TCGA-BH-A203-11 BRCA control
TCGA-BH-A204-11 BRCA control
TCGA-BH-A208-11 BRCA control
TCGA-BH-A209-11 BRCA control
TCGA-E2-A15I-11 BRCA control
TCGA-E2-A15K-11 BRCA control
TCGA-E2-A1B5-11 BRCA control
TCGA-E2-A1BC-11 BRCA control
TCGA-E2-A1IF-11 BRCA control
TCGA-E2-A1II-11 BRCA control
TCGA-E2-A1IO-11 BRCA control
TCGA-E2-A1L7-11 BRCA control
TCGA-E2-A1LB-11 BRCA control
TCGA-E2-A1LI-11 BRCA control
TCGA-E2-A1LS-11 BRCA control
TCGA-E9-A1N4-11 BRCA control
TCGA-E9-A1N5-11 BRCA control
TCGA-E9-A1N6-11 BRCA control
TCGA-E9-A1N8-11 BRCA control
TCGA-E9-A1NA-11 BRCA control
TCGA-E9-A1ND-11 BRCA control
TCGA-E9-A1NE-11 BRCA control
TCGA-E9-A1NF-11 BRCA control
TCGA-E9-A1NG-11 BRCA control
TCGA-E9-A1R7-11 BRCA control
TCGA-E9-A1RB-11 BRCA control
TCGA-E9-A1RC-11 BRCA control
TCGA-E9-A1RD-11 BRCA control
TCGA-E9-A1RF-11 BRCA control
TCGA-E9-A1RH-11 BRCA control
TCGA-E9-A1RI-11 BRCA control
TCGA-A7-A0CE-11 BRCA control
TCGA-A7-A0CH-11 BRCA control
TCGA-A7-A0DB-11 BRCA control
TCGA-BH-A0AY-11 BRCA control
TCGA-BH-A0BV-11 BRCA control
TCGA-BH-A0DZ-11 BRCA control
TCGA-A6-2672-01 COAD CIMP+
TCGA-A6-2677-01 COAD CIMPi
TCGA-A6-3809-01 COAD CIMP+
TCGA-A6-3810-01 COAD CIMP-
TCGA-A6-4105-01 COAD CIMP+
TCGA-A6-5656-01 COAD CIMPi
TCGA-A6-5657-01 COAD CIMPi
TCGA-A6-5659-01 COAD CIMP+
TCGA-A6-5660-01 COAD CIMP+
TCGA-A6-5661-01 COAD CIMP+
TCGA-A6-5662-01 COAD CIMP-
TCGA-A6-5664-01 COAD CIMPi
TCGA-A6-5665-01 COAD CIMP+
TCGA-A6-5666-01 COAD CIMPi
TCGA-A6-6137-01 COAD CIMP-
TCGA-A6-6138-01 COAD CIMPi
TCGA-A6-6140-01 COAD CIMP-
TCGA-A6-6141-01 COAD CIMP-
TCGA-A6-6142-01 COAD CIMP-
TCGA-A6-6648-01 COAD CIMP-
TCGA-A6-6649-01 COAD CIMP+
TCGA-A6-6650-01 COAD CIMPi
TCGA-A6-6651-01 COAD CIMP-
TCGA-A6-6652-01 COAD CIMPi
TCGA-A6-6653-01 COAD CIMP+
TCGA-A6-6654-01 COAD CIMPi
TCGA-A6-6780-01 COAD CIMP+
TCGA-A6-6781-01 COAD CIMP-
TCGA-A6-6782-01 COAD CIMP-
TCGA-A6-A565-01 COAD CIMP-
TCGA-A6-A566-01 COAD CIMP+
TCGA-A6-A567-01 COAD CIMP-
TCGA-A6-A56B-01 COAD CIMPi
TCGA-A6-A5ZU-01 COAD CIMP-
TCGA-AA-3489-01 COAD CIMP-
TCGA-AA-3496-01 COAD CIMP+
TCGA-AA-3511-01 COAD CIMP-
TCGA-AA-3662-01 COAD CIMPi
TCGA-AD-5900-01 COAD CIMP+
TCGA-AD-6548-01 COAD CIMPi
TCGA-AD-6888-01 COAD CIMP-
TCGA-AD-6889-01 COAD CIMPi
TCGA-AD-6890-01 COAD CIMP+
TCGA-AD-6895-01 COAD CIMP-
TCGA-AD-6899-01 COAD CIMP-
TCGA-AD-6901-01 COAD CIMPi
TCGA-AD-6963-01 COAD CIMP-
TCGA-AD-6964-01 COAD CIMP-
TCGA-AD-6965-01 COAD CIMPi
TCGA-AD-A5EJ-01 COAD CIMP+
TCGA-AD-A5EK-01 COAD CIMP+
TCGA-AM-5820-01 COAD CIMP-
TCGA-AM-5821-01 COAD CIMP+
TCGA-AU-3779-01 COAD CIMP-
TCGA-AU-6004-01 COAD CIMPi
TCGA-AY-5543-01 COAD CIMP-
TCGA-AY-6196-01 COAD CIMP-
TCGA-AY-6197-01 COAD CIMP+
TCGA-AY-6386-01 COAD CIMP+
TCGA-AY-A54L-01 COAD CIMP+
TCGA-AZ-4308-01 COAD CIMP-
TCGA-AZ-4313-01 COAD CIMP-
TCGA-AZ-4315-01 COAD CIMPi
TCGA-AZ-4323-01 COAD CIMP-
TCGA-AZ-4614-01 COAD CIMP+
TCGA-AZ-4615-01 COAD CIMP+
TCGA-AZ-4616-01 COAD CIMPi
TCGA-AZ-4681-01 COAD CIMP-
TCGA-AZ-4682-01 COAD CIMP-
TCGA-AZ-4684-01 COAD CIMP-
TCGA-AZ-5403-01 COAD CIMP-
TCGA-AZ-5407-01 COAD CIMP+
TCGA-AZ-6603-01 COAD CIMP-
TCGA-AZ-6605-01 COAD CIMP-
TCGA-AZ-6606-01 COAD CIMP+
TCGA-AZ-6607-01 COAD CIMPi
TCGA-AZ-6608-01 COAD CIMP-
TCGA-CA-5254-01 COAD CIMP+
TCGA-CA-5255-01 COAD CIMPi
TCGA-CA-5256-01 COAD CIMPi
TCGA-CA-5796-01 COAD CIMPi
TCGA-CA-5797-01 COAD CIMP-
TCGA-CA-6715-01 COAD CIMP-
TCGA-CA-6716-01 COAD CIMP+
TCGA-CA-6717-01 COAD CIMPi
TCGA-CA-6718-01 COAD CIMP+
TCGA-CA-6719-01 COAD CIMP+
TCGA-CK-4947-01 COAD CIMPi
TCGA-CK-4948-01 COAD CIMP-
TCGA-CK-4950-01 COAD CIMPi
TCGA-CK-4951-01 COAD CIMP+
TCGA-CK-4952-01 COAD CIMP+
TCGA-CK-5912-01 COAD CIMP-
TCGA-CK-5913-01 COAD CIMP+
TCGA-CK-5914-01 COAD CIMP+
TCGA-CK-5915-01 COAD CIMP+
TCGA-CK-5916-01 COAD CIMP+
TCGA-CK-6746-01 COAD CIMP+
TCGA-CK-6747-01 COAD CIMPi
TCGA-CK-6748-01 COAD CIMP-
TCGA-CK-6751-01 COAD CIMP+
TCGA-CM-4743-01 COAD CIMPi
TCGA-CM-4744-01 COAD CIMP+
TCGA-CM-4746-01 COAD CIMPi
TCGA-CM-4747-01 COAD CIMPi
TCGA-CM-4748-01 COAD CIMPi
TCGA-CM-4750-01 COAD CIMPi
TCGA-CM-4751-01 COAD CIMP+
TCGA-CM-4752-01 COAD CIMP-
TCGA-CM-5341-01 COAD CIMPi
TCGA-CM-5344-01 COAD CIMP-
TCGA-CM-5348-01 COAD CIMPi
TCGA-CM-5349-01 COAD CIMPi
TCGA-CM-5860-01 COAD CIMP+
TCGA-CM-5861-01 COAD CIMP+
TCGA-CM-5862-01 COAD CIMPi
TCGA-CM-5863-01 COAD CIMPi
TCGA-CM-5864-01 COAD CIMP+
TCGA-CM-5868-01 COAD CIMP-
TCGA-CM-6161-01 COAD CIMPi
TCGA-CM-6162-01 COAD CIMP-
TCGA-CM-6163-01 COAD CIMPi
TCGA-CM-6164-01 COAD CIMP-
TCGA-CM-6165-01 COAD CIMPi
TCGA-CM-6166-01 COAD CIMP+
TCGA-CM-6167-01 COAD CIMP-
TCGA-CM-6168-01 COAD CIMPi
TCGA-CM-6169-01 COAD CIMPi
TCGA-CM-6170-01 COAD CIMP-
TCGA-CM-6171-01 COAD CIMP+
TCGA-CM-6172-01 COAD CIMPi
TCGA-CM-6674-01 COAD CIMP-
TCGA-CM-6675-01 COAD CIMP+
TCGA-CM-6676-01 COAD CIMP-
TCGA-CM-6677-01 COAD CIMP+
TCGA-CM-6678-01 COAD CIMPi
TCGA-CM-6679-01 COAD CIMP-
TCGA-CM-6680-01 COAD CIMPi
TCGA-D5-5537-01 COAD CIMPi
TCGA-D5-5538-01 COAD CIMPi
TCGA-D5-5539-01 COAD CIMPi
TCGA-D5-5540-01 COAD CIMP+
TCGA-D5-5541-01 COAD CIMP-
TCGA-D5-6529-01 COAD CIMPi
TCGA-D5-6530-01 COAD CIMPi
TCGA-D5-6531-01 COAD CIMP+
TCGA-D5-6532-01 COAD CIMPi
TCGA-D5-6533-01 COAD CIMP-
TCGA-D5-6534-01 COAD CIMP-
TCGA-D5-6535-01 COAD CIMPi
TCGA-D5-6536-01 COAD CIMP-
TCGA-D5-6537-01 COAD CIMPi
TCGA-D5-6538-01 COAD CIMP+
TCGA-D5-6539-01 COAD CIMP-
TCGA-D5-6540-01 COAD CIMP+
TCGA-D5-6541-01 COAD CIMPi
TCGA-D5-6898-01 COAD CIMPi
TCGA-D5-6920-01 COAD CIMP+
TCGA-D5-6922-01 COAD CIMPi
TCGA-D5-6923-01 COAD CIMPi
TCGA-D5-6924-01 COAD CIMP-
TCGA-D5-6926-01 COAD CIMPi
TCGA-D5-6927-01 COAD CIMP+
TCGA-D5-6928-01 COAD CIMP-
TCGA-D5-6929-01 COAD CIMPi
TCGA-D5-6930-01 COAD CIMP-
TCGA-D5-6931-01 COAD CIMP+
TCGA-D5-6932-01 COAD CIMPi
TCGA-D5-7000-01 COAD CIMP+
TCGA-DM-A0X9-01 COAD CIMP+
TCGA-DM-A0XD-01 COAD CIMP+
TCGA-DM-A0XF-01 COAD CIMP-
TCGA-DM-A1D0-01 COAD CIMP-
TCGA-DM-A1D4-01 COAD CIMP+
TCGA-DM-A1D6-01 COAD CIMP-
TCGA-DM-A1D7-01 COAD CIMPi
TCGA-DM-A1D8-01 COAD CIMP+
TCGA-DM-A1D9-01 COAD CIMPi
TCGA-DM-A1DA-01 COAD CIMP+
TCGA-DM-A1DB-01 COAD CIMP-
TCGA-DM-A1HA-01 COAD CIMP+
TCGA-DM-A1HB-01 COAD CIMP+
TCGA-DM-A280-01 COAD CIMP-
TCGA-DM-A282-01 COAD CIMPi
TCGA-DM-A285-01 COAD CIMPi
TCGA-DM-A288-01 COAD CIMP+
TCGA-DM-A28A-01 COAD CIMP+
TCGA-DM-A28C-01 COAD CIMPi
TCGA-DM-A28E-01 COAD CIMP-
TCGA-DM-A28F-01 COAD CIMPi
TCGA-DM-A28G-01 COAD CIMP+
TCGA-DM-A28H-01 COAD CIMP+
TCGA-DM-A28K-01 COAD CIMP+
TCGA-DM-A28M-01 COAD CIMP+
TCGA-F4-6459-01 COAD CIMP-
TCGA-F4-6460-01 COAD CIMP-
TCGA-F4-6461-01 COAD CIMP+
TCGA-F4-6463-01 COAD CIMP-
TCGA-F4-6569-01 COAD CIMPi
TCGA-F4-6570-01 COAD CIMP+
TCGA-F4-6703-01 COAD CIMP-
TCGA-F4-6704-01 COAD CIMP-
TCGA-F4-6805-01 COAD CIMP-
TCGA-F4-6806-01 COAD CIMP+
TCGA-F4-6807-01 COAD CIMPi
TCGA-F4-6808-01 COAD CIMP-
TCGA-F4-6809-01 COAD CIMPi
TCGA-F4-6854-01 COAD CIMP-
TCGA-F4-6855-01 COAD CIMP-
TCGA-F4-6856-01 COAD CIMP-
TCGA-G4-6293-01 COAD CIMPi
TCGA-G4-6294-01 COAD CIMPi
TCGA-G4-6299-01 COAD CIMP+
TCGA-G4-6303-01 COAD CIMPi
TCGA-G4-6304-01 COAD CIMP-
TCGA-G4-6306-01 COAD CIMPi
TCGA-G4-6307-01 COAD CIMP-
TCGA-G4-6309-01 COAD CIMP-
TCGA-G4-6310-01 COAD CIMPi
TCGA-G4-6315-01 COAD CIMP-
TCGA-G4-6317-01 COAD CIMP-
TCGA-G4-6317-02 COAD CIMP-
TCGA-G4-6321-01 COAD CIMP+
TCGA-G4-6323-01 COAD CIMPi
TCGA-G4-6586-01 COAD CIMP+
TCGA-G4-6588-01 COAD CIMP+
TCGA-G4-6626-01 COAD CIMP-
TCGA-G4-6627-01 COAD CIMPi
TCGA-G4-6628-01 COAD CIMP+
TCGA-NH-A50T-01 COAD CIMPi
TCGA-NH-A50V-01 COAD CIMP+
TCGA-QG-A5YV-01 COAD CIMPi
TCGA-QG-A5YW-01 COAD CIMPi
TCGA-QG-A5YX-01 COAD CIMPi
TCGA-QG-A5Z1-01 COAD CIMP+
TCGA-QG-A5Z2-01 COAD CIMP+
TCGA-A6-2671-01 COAD CIMP-
TCGA-A6-2675-01 COAD CIMP-
TCGA-A6-2679-01 COAD CIMPi
TCGA-A6-2680-01 COAD CIMPi
TCGA-A6-2681-01 COAD CIMPi
TCGA-A6-2682-01 COAD CIMP-
TCGA-A6-2684-01 COAD CIMP-
TCGA-A6-2685-01 COAD CIMP-
TCGA-A6-2686-01 COAD CIMP+
TCGA-A6-4107-01 COAD CIMP+
TCGA-A6-5667-01 COAD CIMP-
TCGA-AA-3488-01 COAD CIMP-
TCGA-AA-3492-01 COAD CIMP+
TCGA-AA-3494-01 COAD CIMP-
TCGA-AA-3495-01 COAD CIMPi
TCGA-AA-3502-01 COAD CIMP+
TCGA-AA-3506-01 COAD CIMPi
TCGA-AA-3509-01 COAD CIMPi
TCGA-AA-3510-01 COAD CIMP-
TCGA-AA-3655-01 COAD CIMPi
TCGA-AA-3660-01 COAD CIMPi
TCGA-AA-3663-01 COAD CIMP+
TCGA-AA-3697-01 COAD CIMP-
TCGA-AA-3712-01 COAD CIMP-
TCGA-AA-3713-01 COAD CIMPi
TCGA-AZ-6598-01 COAD CIMP+
TCGA-AZ-6599-01 COAD CIMP+
TCGA-AZ-6600-01 COAD CIMPi
TCGA-AZ-6601-01 COAD CIMPi
TCGA-G4-6295-01 COAD CIMP-
TCGA-G4-6297-01 COAD CIMPi
TCGA-G4-6298-01 COAD CIMPi
TCGA-G4-6302-01 COAD CIMP-
TCGA-G4-6311-01 COAD CIMP-
TCGA-G4-6314-01 COAD CIMP-
TCGA-G4-6320-01 COAD CIMP+
TCGA-G4-6322-01 COAD CIMP+
TCGA-G4-6625-01 COAD CIMP-
TCGA-A6-2671-11 COAD control
TCGA-A6-2675-11 COAD control
TCGA-A6-2679-11 COAD control
TCGA-A6-2680-11 COAD control
TCGA-A6-2681-11 COAD control
TCGA-A6-2682-11 COAD control
TCGA-A6-2684-11 COAD control
TCGA-A6-2685-11 COAD control
TCGA-A6-2686-11 COAD control
TCGA-A6-4107-11 COAD control
TCGA-A6-5667-11 COAD control
TCGA-AA-3488-11 COAD control
TCGA-AA-3492-11 COAD control
TCGA-AA-3494-11 COAD control
TCGA-AA-3495-11 COAD control
TCGA-AA-3502-11 COAD control
TCGA-AA-3506-11 COAD control
TCGA-AA-3509-11 COAD control
TCGA-AA-3510-11 COAD control
TCGA-AA-3655-11 COAD control
TCGA-AA-3660-11 COAD control
TCGA-AA-3663-11 COAD control
TCGA-AA-3697-11 COAD control
TCGA-AA-3712-11 COAD control
TCGA-AA-3713-11 COAD control
TCGA-AZ-6598-11 COAD control
TCGA-AZ-6599-11 COAD control
TCGA-AZ-6600-11 COAD control
TCGA-AZ-6601-11 COAD control
TCGA-G4-6295-11 COAD control
TCGA-G4-6297-11 COAD control
TCGA-G4-6298-11 COAD control
TCGA-G4-6302-11 COAD control
TCGA-G4-6311-11 COAD control
TCGA-G4-6314-11 COAD control
TCGA-G4-6320-11 COAD control
TCGA-G4-6322-11 COAD control
TCGA-G4-6625-11 COAD control
TCGA-BA-4074-01 HNSC CIMPi
TCGA-BA-4075-01 HNSC CIMP+
TCGA-BA-4076-01 HNSC CIMP-
TCGA-BA-4077-01 HNSC CIMP-
TCGA-BA-4078-01 HNSC CIMPi
TCGA-BA-5149-01 HNSC CIMPi
TCGA-BA-5151-01 HNSC CIMPi
TCGA-BA-5152-01 HNSC CIMP-
TCGA-BA-5153-01 HNSC CIMPi
TCGA-BA-5555-01 HNSC CIMP-
TCGA-BA-5556-01 HNSC CIMPi
TCGA-BA-5557-01 HNSC CIMPi
TCGA-BA-5558-01 HNSC CIMPi
TCGA-BA-5559-01 HNSC CIMPi
TCGA-BA-6868-01 HNSC CIMPi
TCGA-BA-6869-01 HNSC CIMPi
TCGA-BA-6870-01 HNSC CIMP-
TCGA-BA-6871-01 HNSC CIMP-
TCGA-BA-6872-01 HNSC CIMP+
TCGA-BA-6873-01 HNSC CIMPi
TCGA-BA-7269-01 HNSC CIMP-
TCGA-BA-A4IF-01 HNSC CIMP-
TCGA-BA-A4IG-01 HNSC CIMPi
TCGA-BA-A4IH-01 HNSC CIMP-
TCGA-BA-A4II-01 HNSC CIMP-
TCGA-BA-A6DB-01 HNSC CIMP-
TCGA-BA-A6DF-01 HNSC CIMP+
TCGA-BA-A6DG-01 HNSC CIMP-
TCGA-BA-A6DI-01 HNSC CIMP-
TCGA-BA-A6DJ-01 HNSC CIMP+
TCGA-BA-A6DL-01 HNSC CIMP-
TCGA-BB-4217-01 HNSC CIMP-
TCGA-BB-4223-01 HNSC CIMP+
TCGA-BB-4224-01 HNSC CIMPi
TCGA-BB-4225-01 HNSC CIMP+
TCGA-BB-4227-01 HNSC CIMP-
TCGA-BB-4228-01 HNSC CIMP+
TCGA-BB-7861-01 HNSC CIMP-
TCGA-BB-7862-01 HNSC CIMP-
TCGA-BB-7863-01 HNSC CIMPi
TCGA-BB-7864-01 HNSC CIMPi
TCGA-BB-7866-01 HNSC CIMP+
TCGA-BB-7870-01 HNSC CIMP-
TCGA-BB-7871-01 HNSC CIMP-
TCGA-BB-7872-01 HNSC CIMPi
TCGA-BB-8596-01 HNSC CIMP-
TCGA-BB-8601-01 HNSC CIMPi
TCGA-BB-A5HU-01 HNSC CIMP-
TCGA-BB-A5HY-01 HNSC CIMP+
TCGA-BB-A5HZ-01 HNSC CIMPi
TCGA-C9-A47Z-01 HNSC CIMP+
TCGA-C9-A480-01 HNSC CIMPi
TCGA-CN-4722-01 HNSC CIMPi
TCGA-CN-4723-01 HNSC CIMPi
TCGA-CN-4725-01 HNSC CIMPi
TCGA-CN-4726-01 HNSC CIMP+
TCGA-CN-4727-01 HNSC CIMP-
TCGA-CN-4728-01 HNSC CIMP-
TCGA-CN-4729-01 HNSC CIMPi
TCGA-CN-4730-01 HNSC CIMP-
TCGA-CN-4731-01 HNSC CIMPi
TCGA-CN-4733-01 HNSC CIMP-
TCGA-CN-4734-01 HNSC CIMP+
TCGA-CN-4735-01 HNSC CIMP-
TCGA-CN-4736-01 HNSC CIMP-
TCGA-CN-4737-01 HNSC CIMP-
TCGA-CN-4738-01 HNSC CIMP-
TCGA-CN-4739-01 HNSC CIMPi
TCGA-CN-4740-01 HNSC CIMP-
TCGA-CN-4741-01 HNSC CIMP+
TCGA-CN-4742-01 HNSC CIMP-
TCGA-CN-5355-01 HNSC CIMPi
TCGA-CN-5356-01 HNSC CIMP-
TCGA-CN-5358-01 HNSC CIMP-
TCGA-CN-5359-01 HNSC CIMP-
TCGA-CN-5360-01 HNSC CIMP-
TCGA-CN-5361-01 HNSC CIMPi
TCGA-CN-5363-01 HNSC CIMPi
TCGA-CN-5364-01 HNSC CIMPi
TCGA-CN-5365-01 HNSC CIMP-
TCGA-CN-5366-01 HNSC CIMPi
TCGA-CN-5367-01 HNSC CIMPi
TCGA-CN-5369-01 HNSC CIMP-
TCGA-CN-5370-01 HNSC CIMPi
TCGA-CN-5373-01 HNSC CIMPi
TCGA-CN-5374-01 HNSC CIMPi
TCGA-CN-6010-01 HNSC CIMPi
TCGA-CN-6011-01 HNSC CIMPi
TCGA-CN-6012-01 HNSC CIMP-
TCGA-CN-6013-01 HNSC CIMPi
TCGA-CN-6016-01 HNSC CIMPi
TCGA-CN-6017-01 HNSC CIMP-
TCGA-CN-6018-01 HNSC CIMPi
TCGA-CN-6019-01 HNSC CIMP-
TCGA-CN-6020-01 HNSC CIMPi
TCGA-CN-6021-01 HNSC CIMP-
TCGA-CN-6022-01 HNSC CIMP-
TCGA-CN-6023-01 HNSC CIMP-
TCGA-CN-6024-01 HNSC CIMP+
TCGA-CN-6988-01 HNSC CIMPi
TCGA-CN-6989-01 HNSC CIMP-
TCGA-CN-6992-01 HNSC CIMP-
TCGA-CN-6994-01 HNSC CIMPi
TCGA-CN-6995-01 HNSC CIMPi
TCGA-CN-6996-01 HNSC CIMPi
TCGA-CN-6997-01 HNSC CIMPi
TCGA-CN-6998-01 HNSC CIMP+
TCGA-CN-A497-01 HNSC CIMP-
TCGA-CN-A498-01 HNSC CIMPi
TCGA-CN-A499-01 HNSC CIMPi
TCGA-CN-A49A-01 HNSC CIMP-
TCGA-CN-A49B-01 HNSC CIMPi
TCGA-CN-A49C-01 HNSC CIMP+
TCGA-CN-A63T-01 HNSC CIMPi
TCGA-CN-A63U-01 HNSC CIMP-
TCGA-CN-A63V-01 HNSC CIMP-
TCGA-CN-A63W-01 HNSC CIMP-
TCGA-CN-A63Y-01 HNSC CIMP-
TCGA-CN-A640-01 HNSC CIMPi
TCGA-CN-A641-01 HNSC CIMP-
TCGA-CN-A642-01 HNSC CIMP+
TCGA-CQ-5323-01 HNSC CIMPi
TCGA-CQ-5324-01 HNSC CIMP+
TCGA-CQ-5325-01 HNSC CIMPi
TCGA-CQ-5326-01 HNSC CIMP-
TCGA-CQ-5327-01 HNSC CIMP+
TCGA-CQ-5329-01 HNSC CIMP-
TCGA-CQ-5330-01 HNSC CIMP+
TCGA-CQ-5331-01 HNSC CIMP-
TCGA-CQ-5332-01 HNSC CIMPi
TCGA-CQ-5333-01 HNSC CIMP+
TCGA-CQ-5334-01 HNSC CIMP+
TCGA-CQ-6218-01 HNSC CIMPi
TCGA-CQ-6219-01 HNSC CIMPi
TCGA-CQ-6220-01 HNSC CIMPi
TCGA-CQ-6221-01 HNSC CIMP-
TCGA-CQ-6222-01 HNSC CIMP-
TCGA-CQ-6223-01 HNSC CIMP+
TCGA-CQ-6224-01 HNSC CIMPi
TCGA-CQ-6225-01 HNSC CIMP+
TCGA-CQ-6227-01 HNSC CIMP-
TCGA-CQ-6228-01 HNSC CIMPi
TCGA-CQ-6229-01 HNSC CIMPi
TCGA-CQ-7063-01 HNSC CIMP+
TCGA-CQ-7064-01 HNSC CIMPi
TCGA-CQ-7065-01 HNSC CIMPi
TCGA-CQ-7067-01 HNSC CIMPi
TCGA-CQ-7068-01 HNSC CIMP+
TCGA-CQ-7069-01 HNSC CIMP-
TCGA-CQ-7071-01 HNSC CIMP+
TCGA-CQ-7072-01 HNSC CIMP-
TCGA-CQ-A4C6-01 HNSC CIMPi
TCGA-CQ-A4C7-01 HNSC CIMP+
TCGA-CQ-A4C9-01 HNSC CIMP+
TCGA-CQ-A4CA-01 HNSC CIMP-
TCGA-CQ-A4CB-01 HNSC CIMPi
TCGA-CQ-A4CD-01 HNSC CIMPi
TCGA-CQ-A4CE-01 HNSC CIMPi
TCGA-CQ-A4CG-01 HNSC CIMP+
TCGA-CQ-A4CH-01 HNSC CIMP-
TCGA-CQ-A4CI-01 HNSC CIMPi
TCGA-CR-5243-01 HNSC CIMPi
TCGA-CR-5247-01 HNSC CIMP+
TCGA-CR-5248-01 HNSC CIMPi
TCGA-CR-5249-01 HNSC CIMP-
TCGA-CR-5250-01 HNSC CIMPi
TCGA-CR-6467-01 HNSC CIMP+
TCGA-CR-6470-01 HNSC CIMP-
TCGA-CR-6471-01 HNSC CIMPi
TCGA-CR-6472-01 HNSC CIMP-
TCGA-CR-6473-01 HNSC CIMP+
TCGA-CR-6474-01 HNSC CIMP-
TCGA-CR-6477-01 HNSC CIMP-
TCGA-CR-6478-01 HNSC CIMPi
TCGA-CR-6480-01 HNSC CIMP+
TCGA-CR-6481-01 HNSC CIMP-
TCGA-CR-6482-01 HNSC CIMPi
TCGA-CR-6484-01 HNSC CIMP-
TCGA-CR-6487-01 HNSC CIMPi
TCGA-CR-6488-01 HNSC CIMP-
TCGA-CR-6491-01 HNSC CIMP+
TCGA-CR-6492-01 HNSC CIMP-
TCGA-CR-6493-01 HNSC CIMP+
TCGA-CR-7364-01 HNSC CIMP-
TCGA-CR-7365-01 HNSC CIMP+
TCGA-CR-7367-01 HNSC CIMP+
TCGA-CR-7368-01 HNSC CIMPi
TCGA-CR-7369-01 HNSC CIMPi
TCGA-CR-7370-01 HNSC CIMP-
TCGA-CR-7371-01 HNSC CIMP-
TCGA-CR-7372-01 HNSC CIMPi
TCGA-CR-7373-01 HNSC CIMP+
TCGA-CR-7374-01 HNSC CIMP-
TCGA-CR-7376-01 HNSC CIMP-
TCGA-CR-7377-01 HNSC CIMPi
TCGA-CR-7379-01 HNSC CIMP-
TCGA-CR-7380-01 HNSC CIMP+
TCGA-CR-7382-01 HNSC CIMPi
TCGA-CR-7383-01 HNSC CIMPi
TCGA-CR-7385-01 HNSC CIMP-
TCGA-CR-7386-01 HNSC CIMPi
TCGA-CR-7388-01 HNSC CIMP-
TCGA-CR-7389-01 HNSC CIMPi
TCGA-CR-7390-01 HNSC CIMPi
TCGA-CR-7391-01 HNSC CIMP-
TCGA-CR-7392-01 HNSC CIMP-
TCGA-CR-7393-01 HNSC CIMP-
TCGA-CR-7394-01 HNSC CIMPi
TCGA-CR-7395-01 HNSC CIMPi
TCGA-CR-7397-01 HNSC CIMP-
TCGA-CR-7398-01 HNSC CIMP-
TCGA-CR-7399-01 HNSC CIMP-
TCGA-CR-7401-01 HNSC CIMPi
TCGA-CR-7402-01 HNSC CIMP-
TCGA-CR-7404-01 HNSC CIMPi
TCGA-CV-6937-01 HNSC CIMP-
TCGA-CV-6940-01 HNSC CIMP+
TCGA-CV-6941-01 HNSC CIMPi
TCGA-CV-6942-01 HNSC CIMP+
TCGA-CV-6945-01 HNSC CIMP-
TCGA-CV-6948-01 HNSC CIMPi
TCGA-CV-6950-01 HNSC CIMPi
TCGA-CV-6960-01 HNSC CIMPi
TCGA-CV-7090-01 HNSC CIMP-
TCGA-CV-7091-01 HNSC CIMPi
TCGA-CV-7095-01 HNSC CIMP+
TCGA-CV-7097-01 HNSC CIMP+
TCGA-CV-7099-01 HNSC CIMP+
TCGA-CV-7100-01 HNSC CIMP-
TCGA-CV-7102-01 HNSC CIMPi
TCGA-CV-7104-01 HNSC CIMPi
TCGA-CV-7177-01 HNSC CIMPi
TCGA-CV-7180-01 HNSC CIMPi
TCGA-CV-7183-01 HNSC CIMPi
TCGA-CV-7236-01 HNSC CIMP-
TCGA-CV-7242-01 HNSC CIMPi
TCGA-CV-7243-01 HNSC CIMP+
TCGA-CV-7247-01 HNSC CIMP-
TCGA-CV-7248-01 HNSC CIMP-
TCGA-CV-7252-01 HNSC CIMPi
TCGA-CV-7253-01 HNSC CIMPi
TCGA-CV-7254-01 HNSC CIMP-
TCGA-CV-7261-01 HNSC CIMP-
TCGA-CV-7406-01 HNSC CIMP-
TCGA-CV-7407-01 HNSC CIMP-
TCGA-CV-7409-01 HNSC CIMPi
TCGA-CV-7410-01 HNSC CIMP-
TCGA-CV-7411-01 HNSC CIMPi
TCGA-CV-7413-01 HNSC CIMP-
TCGA-CV-7414-01 HNSC CIMP+
TCGA-CV-7415-01 HNSC CIMP-
TCGA-CV-7416-01 HNSC CIMPi
TCGA-CV-7418-01 HNSC CIMPi
TCGA-CV-7421-01 HNSC CIMPi
TCGA-CV-7422-01 HNSC CIMPi
TCGA-CV-7423-01 HNSC CIMPi
TCGA-CV-7424-01 HNSC CIMP-
TCGA-CV-7425-01 HNSC CIMP+
TCGA-CV-7427-01 HNSC CIMP+
TCGA-CV-7428-01 HNSC CIMP+
TCGA-CV-7429-01 HNSC CIMP-
TCGA-CV-7430-01 HNSC CIMP-
TCGA-CV-7432-01 HNSC CIMP+
TCGA-CV-7433-01 HNSC CIMP-
TCGA-CV-7434-01 HNSC CIMP+
TCGA-CV-7435-01 HNSC CIMP-
TCGA-CV-7437-01 HNSC CIMP+
TCGA-CV-7438-01 HNSC CIMPi
TCGA-CV-7440-01 HNSC CIMPi
TCGA-CV-7568-01 HNSC CIMP-
TCGA-CV-A45O-01 HNSC CIMPi
TCGA-CV-A45P-01 HNSC CIMPi
TCGA-CV-A45Q-01 HNSC CIMP+
TCGA-CV-A45R-01 HNSC CIMPi
TCGA-CV-A45T-01 HNSC CIMPi
TCGA-CV-A45U-01 HNSC CIMP-
TCGA-CV-A45V-01 HNSC CIMPi
TCGA-CV-A45W-01 HNSC CIMP-
TCGA-CV-A45X-01 HNSC CIMP-
TCGA-CV-A45Y-01 HNSC CIMPi
TCGA-CV-A45Z-01 HNSC CIMP-
TCGA-CV-A460-01 HNSC CIMP-
TCGA-CV-A461-01 HNSC CIMP-
TCGA-CV-A463-01 HNSC CIMP+
TCGA-CV-A464-01 HNSC CIMP-
TCGA-CV-A465-01 HNSC CIMP-
TCGA-CV-A468-01 HNSC CIMP-
TCGA-CX-7082-01 HNSC CIMPi
TCGA-CX-7085-01 HNSC CIMPi
TCGA-CX-7086-01 HNSC CIMPi
TCGA-CX-7219-01 HNSC CIMP-
TCGA-CX-A4AQ-01 HNSC CIMP+
TCGA-D6-6515-01 HNSC CIMP-
TCGA-D6-6516-01 HNSC CIMPi
TCGA-D6-6517-01 HNSC CIMP-
TCGA-D6-6823-01 HNSC CIMPi
TCGA-D6-6824-01 HNSC CIMP-
TCGA-D6-6825-01 HNSC CIMPi
TCGA-D6-6826-01 HNSC CIMPi
TCGA-D6-6827-01 HNSC CIMP-
TCGA-D6-8568-01 HNSC CIMPi
TCGA-D6-8569-01 HNSC CIMPi
TCGA-D6-A4Z9-01 HNSC CIMP+
TCGA-D6-A4ZB-01 HNSC CIMPi
TCGA-DQ-5624-01 HNSC CIMP-
TCGA-DQ-5625-01 HNSC CIMPi
TCGA-DQ-5629-01 HNSC CIMP-
TCGA-DQ-5630-01 HNSC CIMP-
TCGA-DQ-5631-01 HNSC CIMP+
TCGA-DQ-7588-01 HNSC CIMP-
TCGA-DQ-7589-01 HNSC CIMP-
TCGA-DQ-7590-01 HNSC CIMPi
TCGA-DQ-7591-01 HNSC CIMPi
TCGA-DQ-7592-01 HNSC CIMPi
TCGA-DQ-7593-01 HNSC CIMP-
TCGA-DQ-7594-01 HNSC CIMP-
TCGA-DQ-7595-01 HNSC CIMP-
TCGA-DQ-7596-01 HNSC CIMP-
TCGA-F7-7848-01 HNSC CIMP-
TCGA-F7-8298-01 HNSC CIMPi
TCGA-F7-8489-01 HNSC CIMPi
TCGA-F7-A50G-01 HNSC CIMPi
TCGA-F7-A50I-01 HNSC CIMPi
TCGA-F7-A50J-01 HNSC CIMPi
TCGA-F7-A61S-01 HNSC CIMPi
TCGA-F7-A61V-01 HNSC CIMPi
TCGA-F7-A61W-01 HNSC CIMP-
TCGA-F7-A620-01 HNSC CIMPi
TCGA-F7-A622-01 HNSC CIMPi
TCGA-F7-A623-01 HNSC CIMP-
TCGA-F7-A624-01 HNSC CIMPi
TCGA-H7-7774-01 HNSC CIMP+
TCGA-H7-8501-01 HNSC CIMP+
TCGA-H7-8502-01 HNSC CIMP+
TCGA-H7-A6C4-01 HNSC CIMPi
TCGA-H7-A6C5-01 HNSC CIMPi
TCGA-HD-7229-01 HNSC CIMP+
TCGA-HD-7753-01 HNSC CIMPi
TCGA-HD-7754-01 HNSC CIMPi
TCGA-HD-7831-01 HNSC CIMP-
TCGA-HD-7832-01 HNSC CIMP+
TCGA-HD-7917-01 HNSC CIMPi
TCGA-HD-8224-01 HNSC CIMPi
TCGA-HD-8314-01 HNSC CIMP+
TCGA-HD-8634-01 HNSC CIMPi
TCGA-HD-8635-01 HNSC CIMPi
TCGA-HD-A4C1-01 HNSC CIMP+
TCGA-HD-A633-01 HNSC CIMP+
TCGA-HD-A634-01 HNSC CIMPi
TCGA-HL-7533-01 HNSC CIMP-
TCGA-IQ-7630-01 HNSC CIMP+
TCGA-IQ-7631-01 HNSC CIMP-
TCGA-IQ-7632-01 HNSC CIMP-
TCGA-IQ-A61E-01 HNSC CIMP+
TCGA-IQ-A61G-01 HNSC CIMPi
TCGA-IQ-A61H-01 HNSC CIMP-
TCGA-IQ-A61I-01 HNSC CIMP+
TCGA-IQ-A61J-01 HNSC CIMPi
TCGA-IQ-A61K-01 HNSC CIMP+
TCGA-IQ-A61L-01 HNSC CIMPi
TCGA-IQ-A61O-01 HNSC CIMP-
TCGA-KU-A66S-01 HNSC CIMP-
TCGA-KU-A66T-01 HNSC CIMP+
TCGA-MT-A51W-01 HNSC CIMP-
TCGA-MT-A51X-01 HNSC CIMP+
TCGA-MT-A67A-01 HNSC CIMP+
TCGA-MT-A67D-01 HNSC CIMPi
TCGA-MT-A67F-01 HNSC CIMPi
TCGA-MT-A67G-01 HNSC CIMPi
TCGA-P3-A5Q5-01 HNSC CIMPi
TCGA-P3-A5Q6-01 HNSC CIMPi
TCGA-P3-A5QA-01 HNSC CIMPi
TCGA-P3-A5QE-01 HNSC CIMP-
TCGA-P3-A5QF-01 HNSC CIMP-
TCGA-QK-A64Z-01 HNSC CIMPi
TCGA-QK-A652-01 HNSC CIMPi
TCGA-CV-5430-01 HNSC CIMPi
TCGA-CV-5431-01 HNSC CIMP-
TCGA-CV-5432-01 HNSC CIMP-
TCGA-CV-5434-01 HNSC CIMPi
TCGA-CV-5435-01 HNSC CIMP+
TCGA-CV-5436-01 HNSC CIMPi
TCGA-CV-5439-01 HNSC CIMP-
TCGA-CV-5440-01 HNSC CIMP-
TCGA-CV-5441-01 HNSC CIMPi
TCGA-CV-5442-01 HNSC CIMP+
TCGA-CV-5443-01 HNSC CIMPi
TCGA-CV-5444-01 HNSC CIMPi
TCGA-CV-5966-01 HNSC CIMPi
TCGA-CV-5970-01 HNSC CIMPi
TCGA-CV-5971-01 HNSC CIMP-
TCGA-CV-5973-01 HNSC CIMP+
TCGA-CV-5976-01 HNSC CIMP+
TCGA-CV-5977-01 HNSC CIMP+
TCGA-CV-5978-01 HNSC CIMP-
TCGA-CV-5979-01 HNSC CIMPi
TCGA-CV-6003-01 HNSC CIMPi
TCGA-CV-6433-01 HNSC CIMPi
TCGA-CV-6436-01 HNSC CIMPi
TCGA-CV-6441-01 HNSC CIMP+
TCGA-CV-6933-01 HNSC CIMP-
TCGA-CV-6934-01 HNSC CIMPi
TCGA-CV-6935-01 HNSC CIMPi
TCGA-CV-6936-01 HNSC CIMP+
TCGA-CV-6938-01 HNSC CIMPi
TCGA-CV-6939-01 HNSC CIMP-
TCGA-CV-6943-01 HNSC CIMP-
TCGA-CV-6951-01 HNSC CIMPi
TCGA-CV-6952-01 HNSC CIMPi
TCGA-CV-6953-01 HNSC CIMP+
TCGA-CV-6954-01 HNSC CIMP+
TCGA-CV-6955-01 HNSC CIMPi
TCGA-CV-6956-01 HNSC CIMPi
TCGA-CV-6959-01 HNSC CIMP+
TCGA-CV-6961-01 HNSC CIMP-
TCGA-CV-6962-01 HNSC CIMPi
TCGA-CV-7089-01 HNSC CIMPi
TCGA-CV-7101-01 HNSC CIMPi
TCGA-CV-7103-01 HNSC CIMP-
TCGA-CV-7178-01 HNSC CIMPi
TCGA-CV-7235-01 HNSC CIMP-
TCGA-CV-7238-01 HNSC CIMP-
TCGA-CV-7245-01 HNSC CIMPi
TCGA-CV-7250-01 HNSC CIMPi
TCGA-CV-7255-01 HNSC CIMPi
TCGA-CV-7263-01 HNSC CIMP+
TCGA-CV-5430-11 HNSC control
TCGA-CV-5431-11 HNSC control
TCGA-CV-5432-11 HNSC control
TCGA-CV-5434-11 HNSC control
TCGA-CV-5435-11 HNSC control
TCGA-CV-5436-11 HNSC control
TCGA-CV-5439-11 HNSC control
TCGA-CV-5440-11 HNSC control
TCGA-CV-5441-11 HNSC control
TCGA-CV-5442-11 HNSC control
TCGA-CV-5443-11 HNSC control
TCGA-CV-5444-11 HNSC control
TCGA-CV-5966-11 HNSC control
TCGA-CV-5970-11 HNSC control
TCGA-CV-5971-11 HNSC control
TCGA-CV-5973-11 HNSC control
TCGA-CV-5976-11 HNSC control
TCGA-CV-5977-11 HNSC control
TCGA-CV-5978-11 HNSC control
TCGA-CV-5979-11 HNSC control
TCGA-CV-6003-11 HNSC control
TCGA-CV-6433-11 HNSC control
TCGA-CV-6436-11 HNSC control
TCGA-CV-6441-11 HNSC control
TCGA-CV-6933-11 HNSC control
TCGA-CV-6934-11 HNSC control
TCGA-CV-6935-11 HNSC control
TCGA-CV-6936-11 HNSC control
TCGA-CV-6938-11 HNSC control
TCGA-CV-6939-11 HNSC control
TCGA-CV-6943-11 HNSC control
TCGA-CV-6951-11 HNSC control
TCGA-CV-6952-11 HNSC control
TCGA-CV-6953-11 HNSC control
TCGA-CV-6954-11 HNSC control
TCGA-CV-6955-11 HNSC control
TCGA-CV-6956-11 HNSC control
TCGA-CV-6959-11 HNSC control
TCGA-CV-6961-11 HNSC control
TCGA-CV-6962-11 HNSC control
TCGA-CV-7089-11 HNSC control
TCGA-CV-7101-11 HNSC control
TCGA-CV-7103-11 HNSC control
TCGA-CV-7178-11 HNSC control
TCGA-CV-7235-11 HNSC control
TCGA-CV-7238-11 HNSC control
TCGA-CV-7245-11 HNSC control
TCGA-CV-7250-11 HNSC control
TCGA-CV-7255-11 HNSC control
TCGA-CV-7263-11 HNSC control
TCGA-A3-3358-01 KIRC CIMP-
TCGA-A3-3387-01 KIRC CIMPi
TCGA-AK-3425-01 KIRC CIMP-
TCGA-AK-3428-01 KIRC CIMPi
TCGA-AK-3431-01 KIRC CIMPi
TCGA-AK-3433-01 KIRC CIMP-
TCGA-AK-3434-01 KIRC CIMP+
TCGA-AK-3440-01 KIRC CIMP-
TCGA-AK-3445-01 KIRC CIMP+
TCGA-AK-3450-01 KIRC CIMP-
TCGA-AK-3453-01 KIRC CIMP-
TCGA-AK-3454-01 KIRC CIMPi
TCGA-AK-3458-01 KIRC CIMPi
TCGA-AK-3460-01 KIRC CIMP-
TCGA-AK-3461-01 KIRC CIMPi
TCGA-B0-4700-01 KIRC CIMPi
TCGA-B0-5399-01 KIRC CIMPi
TCGA-B0-5690-01 KIRC CIMP-
TCGA-B0-5691-01 KIRC CIMP-
TCGA-B0-5692-01 KIRC CIMP-
TCGA-B0-5693-01 KIRC CIMP-
TCGA-B0-5694-01 KIRC CIMPi
TCGA-B0-5695-01 KIRC CIMPi
TCGA-B0-5696-01 KIRC CIMP+
TCGA-B0-5697-01 KIRC CIMP-
TCGA-B0-5698-01 KIRC CIMP+
TCGA-B0-5699-01 KIRC CIMP+
TCGA-B0-5700-01 KIRC CIMP-
TCGA-B0-5701-01 KIRC CIMPi
TCGA-B0-5702-01 KIRC CIMP-
TCGA-B0-5703-01 KIRC CIMP+
TCGA-B0-5705-01 KIRC CIMPi
TCGA-B0-5706-01 KIRC CIMP+
TCGA-B0-5707-01 KIRC CIMP-
TCGA-B0-5709-01 KIRC CIMPi
TCGA-B0-5812-01 KIRC CIMP-
TCGA-B2-3924-01 KIRC CIMP-
TCGA-B2-4101-01 KIRC CIMPi
TCGA-B2-5633-01 KIRC CIMP-
TCGA-B2-5635-01 KIRC CIMP-
TCGA-B2-5636-01 KIRC CIMP-
TCGA-B2-5639-01 KIRC CIMP-
TCGA-B2-5641-01 KIRC CIMPi
TCGA-B2-A4SR-01 KIRC CIMP-
TCGA-B4-5377-01 KIRC CIMPi
TCGA-B4-5378-01 KIRC CIMP-
TCGA-B4-5832-01 KIRC CIMP+
TCGA-B4-5834-01 KIRC CIMP-
TCGA-B4-5835-01 KIRC CIMP-
TCGA-B4-5836-01 KIRC CIMPi
TCGA-B4-5838-01 KIRC CIMPi
TCGA-B4-5843-01 KIRC CIMP-
TCGA-B4-5844-01 KIRC CIMPi
TCGA-B8-4146-01 KIRC CIMPi
TCGA-B8-4153-01 KIRC CIMP+
TCGA-B8-4621-01 KIRC CIMP-
TCGA-B8-4622-01 KIRC CIMPi
TCGA-B8-5158-01 KIRC CIMP+
TCGA-B8-5159-01 KIRC CIMP-
TCGA-B8-5162-01 KIRC CIMP-
TCGA-B8-5163-01 KIRC CIMPi
TCGA-B8-5164-01 KIRC CIMP-
TCGA-B8-5165-01 KIRC CIMP-
TCGA-B8-5545-01 KIRC CIMP-
TCGA-B8-5546-01 KIRC CIMP-
TCGA-B8-5549-01 KIRC CIMPi
TCGA-B8-5550-01 KIRC CIMPi
TCGA-B8-5551-01 KIRC CIMPi
TCGA-B8-5552-01 KIRC CIMP-
TCGA-B8-5553-01 KIRC CIMP-
TCGA-B8-A54D-01 KIRC CIMPi
TCGA-B8-A54E-01 KIRC CIMP-
TCGA-B8-A54F-01 KIRC CIMPi
TCGA-B8-A54G-01 KIRC CIMP-
TCGA-CJ-5671-01 KIRC CIMPi
TCGA-CJ-5672-01 KIRC CIMP-
TCGA-CJ-5675-01 KIRC CIMP+
TCGA-CJ-5676-01 KIRC CIMPi
TCGA-CJ-5677-01 KIRC CIMP+
TCGA-CJ-5678-01 KIRC CIMP+
TCGA-CJ-5679-01 KIRC CIMP+
TCGA-CJ-5680-01 KIRC CIMP+
TCGA-CJ-5681-01 KIRC CIMP-
TCGA-CJ-5682-01 KIRC CIMP+
TCGA-CJ-5683-01 KIRC CIMP-
TCGA-CJ-5684-01 KIRC CIMPi
TCGA-CJ-5686-01 KIRC CIMP-
TCGA-CJ-5689-01 KIRC CIMP+
TCGA-CJ-6027-01 KIRC CIMP+
TCGA-CJ-6028-01 KIRC CIMP+
TCGA-CJ-6030-01 KIRC CIMPi
TCGA-CJ-6031-01 KIRC CIMPi
TCGA-CJ-6032-01 KIRC CIMPi
TCGA-CJ-6033-01 KIRC CIMP+
TCGA-CW-5580-01 KIRC CIMP+
TCGA-CW-5581-01 KIRC CIMP-
TCGA-CW-5583-01 KIRC CIMP-
TCGA-CW-5584-01 KIRC CIMP+
TCGA-CW-5585-01 KIRC CIMPi
TCGA-CW-5587-01 KIRC CIMP-
TCGA-CW-5588-01 KIRC CIMP-
TCGA-CW-5589-01 KIRC CIMP-
TCGA-CW-5590-01 KIRC CIMP+
TCGA-CW-5591-01 KIRC CIMP-
TCGA-CW-6087-01 KIRC CIMPi
TCGA-CW-6088-01 KIRC CIMP-
TCGA-CW-6090-01 KIRC CIMP+
TCGA-CW-6093-01 KIRC CIMP-
TCGA-CW-6097-01 KIRC CIMPi
TCGA-CZ-5982-01 KIRC CIMPi
TCGA-CZ-5984-01 KIRC CIMPi
TCGA-CZ-5985-01 KIRC CIMP+
TCGA-CZ-5986-01 KIRC CIMP-
TCGA-CZ-5987-01 KIRC CIMP+
TCGA-CZ-5988-01 KIRC CIMP-
TCGA-CZ-5989-01 KIRC CIMP-
TCGA-DV-5565-01 KIRC CIMP-
TCGA-DV-5566-01 KIRC CIMP-
TCGA-DV-5567-01 KIRC CIMP-
TCGA-DV-5568-01 KIRC CIMP-
TCGA-DV-5569-01 KIRC CIMP-
TCGA-DV-5573-01 KIRC CIMP-
TCGA-DV-5574-01 KIRC CIMP-
TCGA-DV-5575-01 KIRC CIMP-
TCGA-DV-5576-01 KIRC CIMP-
TCGA-DV-A4VX-01 KIRC CIMP+
TCGA-DV-A4VZ-01 KIRC CIMP-
TCGA-DV-A4W0-01 KIRC CIMP+
TCGA-DV-A4W0-05 KIRC CIMP-
TCGA-EU-5904-01 KIRC CIMP-
TCGA-EU-5905-01 KIRC CIMP-
TCGA-EU-5906-01 KIRC CIMP-
TCGA-EU-5907-01 KIRC CIMP+
TCGA-MM-A563-01 KIRC CIMP+
TCGA-MM-A564-01 KIRC CIMPi
TCGA-MW-A4EC-01 KIRC CIMP-
TCGA-A3-3357-01 KIRC CIMP+
TCGA-A3-3367-01 KIRC CIMP+
TCGA-A3-3370-01 KIRC CIMP-
TCGA-A3-3373-01 KIRC CIMP-
TCGA-A3-3376-01 KIRC CIMP-
TCGA-A3-3385-01 KIRC CIMPi
TCGA-B0-4688-01 KIRC CIMP+
TCGA-B0-4690-01 KIRC CIMP+
TCGA-B0-4691-01 KIRC CIMP+
TCGA-B0-4693-01 KIRC CIMPi
TCGA-B0-4694-01 KIRC CIMPi
TCGA-B0-4696-01 KIRC CIMP+
TCGA-B0-4697-01 KIRC CIMPi
TCGA-B0-4698-01 KIRC CIMP+
TCGA-B0-4699-01 KIRC CIMPi
TCGA-B0-4701-01 KIRC CIMP+
TCGA-B0-4703-01 KIRC CIMP+
TCGA-B0-4706-01 KIRC CIMPi
TCGA-B0-4707-01 KIRC CIMPi
TCGA-B0-4710-01 KIRC CIMP+
TCGA-B0-4712-01 KIRC CIMP+
TCGA-B0-4713-01 KIRC CIMP+
TCGA-B0-4714-01 KIRC CIMPi
TCGA-B0-4718-01 KIRC CIMP+
TCGA-B0-4810-01 KIRC CIMPi
TCGA-B0-4811-01 KIRC CIMPi
TCGA-B0-4813-01 KIRC CIMP+
TCGA-B0-4814-01 KIRC CIMP+
TCGA-B0-4815-01 KIRC CIMP+
TCGA-B0-4816-01 KIRC CIMP-
TCGA-B0-4817-01 KIRC CIMP-
TCGA-B0-4818-01 KIRC CIMP-
TCGA-B0-4819-01 KIRC CIMPi
TCGA-B0-4821-01 KIRC CIMP+
TCGA-B0-4822-01 KIRC CIMP+
TCGA-B0-4823-01 KIRC CIMP-
TCGA-B0-4824-01 KIRC CIMPi
TCGA-B0-4827-01 KIRC CIMPi
TCGA-B0-4828-01 KIRC CIMP+
TCGA-B0-4841-01 KIRC CIMP-
TCGA-B0-4842-01 KIRC CIMPi
TCGA-B0-4843-01 KIRC CIMPi
TCGA-B0-4844-01 KIRC CIMP+
TCGA-B0-4845-01 KIRC CIMP+
TCGA-B0-4846-01 KIRC CIMP-
TCGA-B0-4847-01 KIRC CIMPi
TCGA-B0-4848-01 KIRC CIMP+
TCGA-B0-4849-01 KIRC CIMP-
TCGA-B0-4852-01 KIRC CIMPi
TCGA-B0-4945-01 KIRC CIMP-
TCGA-B0-5080-01 KIRC CIMP-
TCGA-B0-5083-01 KIRC CIMP-
TCGA-B0-5092-01 KIRC CIMPi
TCGA-B0-5094-01 KIRC CIMP+
TCGA-B0-5095-01 KIRC CIMPi
TCGA-B0-5096-01 KIRC CIMP+
TCGA-B0-5097-01 KIRC CIMP+
TCGA-B0-5098-01 KIRC CIMPi
TCGA-B0-5099-01 KIRC CIMP+
TCGA-B0-5100-01 KIRC CIMP+
TCGA-B0-5102-01 KIRC CIMP-
TCGA-B0-5104-01 KIRC CIMPi
TCGA-B0-5106-01 KIRC CIMP-
TCGA-B0-5107-01 KIRC CIMP+
TCGA-B0-5108-01 KIRC CIMPi
TCGA-B0-5109-01 KIRC CIMPi
TCGA-B0-5110-01 KIRC CIMP-
TCGA-B0-5113-01 KIRC CIMPi
TCGA-B0-5115-01 KIRC CIMPi
TCGA-B0-5116-01 KIRC CIMP+
TCGA-B0-5117-01 KIRC CIMP-
TCGA-B0-5119-01 KIRC CIMP-
TCGA-B0-5120-01 KIRC CIMPi
TCGA-B0-5121-01 KIRC CIMPi
TCGA-B0-5400-01 KIRC CIMP-
TCGA-B0-5402-01 KIRC CIMPi
TCGA-B0-5710-01 KIRC CIMPi
TCGA-B0-5711-01 KIRC CIMP-
TCGA-B0-5712-01 KIRC CIMPi
TCGA-B0-5713-01 KIRC CIMPi
TCGA-BP-4177-01 KIRC CIMP-
TCGA-BP-4760-01 KIRC CIMP-
TCGA-BP-4770-01 KIRC CIMP-
TCGA-BP-4782-01 KIRC CIMP-
TCGA-BP-4795-01 KIRC CIMP-
TCGA-BP-4801-01 KIRC CIMP-
TCGA-BP-4993-01 KIRC CIMP-
TCGA-BP-5010-01 KIRC CIMP+
TCGA-BP-5168-01 KIRC CIMP-
TCGA-BP-5169-01 KIRC CIMP+
TCGA-BP-5170-01 KIRC CIMP-
TCGA-BP-5173-01 KIRC CIMP-
TCGA-BP-5174-01 KIRC CIMP-
TCGA-BP-5175-01 KIRC CIMP-
TCGA-BP-5176-01 KIRC CIMP-
TCGA-BP-5177-01 KIRC CIMP-
TCGA-BP-5178-01 KIRC CIMP+
TCGA-BP-5180-01 KIRC CIMP+
TCGA-BP-5181-01 KIRC CIMP-
TCGA-BP-5182-01 KIRC CIMP-
TCGA-BP-5183-01 KIRC CIMPi
TCGA-BP-5184-01 KIRC CIMPi
TCGA-BP-5185-01 KIRC CIMP-
TCGA-BP-5186-01 KIRC CIMP-
TCGA-BP-5187-01 KIRC CIMP-
TCGA-BP-5189-01 KIRC CIMPi
TCGA-BP-5190-01 KIRC CIMPi
TCGA-BP-5191-01 KIRC CIMPi
TCGA-BP-5192-01 KIRC CIMP-
TCGA-BP-5194-01 KIRC CIMP-
TCGA-BP-5195-01 KIRC CIMP-
TCGA-BP-5196-01 KIRC CIMP-
TCGA-BP-5198-01 KIRC CIMP+
TCGA-BP-5199-01 KIRC CIMPi
TCGA-BP-5200-01 KIRC CIMP-
TCGA-BP-5201-01 KIRC CIMP+
TCGA-BP-5202-01 KIRC CIMPi
TCGA-CJ-4869-01 KIRC CIMPi
TCGA-CJ-4882-01 KIRC CIMPi
TCGA-CJ-4897-01 KIRC CIMP-
TCGA-CJ-4901-01 KIRC CIMP+
TCGA-CJ-4902-01 KIRC CIMPi
TCGA-CJ-4903-01 KIRC CIMP-
TCGA-CJ-4904-01 KIRC CIMP-
TCGA-CJ-4905-01 KIRC CIMP-
TCGA-CJ-4907-01 KIRC CIMPi
TCGA-CJ-4908-01 KIRC CIMP-
TCGA-CJ-4912-01 KIRC CIMPi
TCGA-CJ-4913-01 KIRC CIMPi
TCGA-CJ-4916-01 KIRC CIMP-
TCGA-CJ-4918-01 KIRC CIMP-
TCGA-CJ-4920-01 KIRC CIMP+
TCGA-CJ-4923-01 KIRC CIMPi
TCGA-CZ-4853-01 KIRC CIMP+
TCGA-CZ-4856-01 KIRC CIMP-
TCGA-CZ-4859-01 KIRC CIMP-
TCGA-CZ-4863-01 KIRC CIMP-
TCGA-CZ-4864-01 KIRC CIMPi
TCGA-CZ-4865-01 KIRC CIMP-
TCGA-CZ-4866-01 KIRC CIMPi
TCGA-CZ-5451-01 KIRC CIMP-
TCGA-CZ-5452-01 KIRC CIMPi
TCGA-CZ-5453-01 KIRC CIMPi
TCGA-CZ-5454-01 KIRC CIMPi
TCGA-CZ-5455-01 KIRC CIMPi
TCGA-CZ-5456-01 KIRC CIMP+
TCGA-CZ-5457-01 KIRC CIMP+
TCGA-CZ-5458-01 KIRC CIMP-
TCGA-CZ-5459-01 KIRC CIMP-
TCGA-CZ-5460-01 KIRC CIMP+
TCGA-CZ-5461-01 KIRC CIMP+
TCGA-CZ-5462-01 KIRC CIMPi
TCGA-CZ-5463-01 KIRC CIMPi
TCGA-CZ-5464-01 KIRC CIMPi
TCGA-CZ-5465-01 KIRC CIMP+
TCGA-CZ-5466-01 KIRC CIMPi
TCGA-CZ-5467-01 KIRC CIMP-
TCGA-CZ-5468-01 KIRC CIMP+
TCGA-CZ-5469-01 KIRC CIMP+
TCGA-CZ-5470-01 KIRC CIMP+
TCGA-A3-3357-11 KIRC control
TCGA-A3-3367-11 KIRC control
TCGA-A3-3370-11 KIRC control
TCGA-A3-3373-11 KIRC control
TCGA-A3-3376-11 KIRC control
TCGA-A3-3385-11 KIRC control
TCGA-B0-4688-11 KIRC control
TCGA-B0-4690-11 KIRC control
TCGA-B0-4691-11 KIRC control
TCGA-B0-4693-11 KIRC control
TCGA-B0-4694-11 KIRC control
TCGA-B0-4696-11 KIRC control
TCGA-B0-4697-11 KIRC control
TCGA-B0-4698-11 KIRC control
TCGA-B0-4699-11 KIRC control
TCGA-B0-4701-11 KIRC control
TCGA-B0-4703-11 KIRC control
TCGA-B0-4706-11 KIRC control
TCGA-B0-4707-11 KIRC control
TCGA-B0-4710-11 KIRC control
TCGA-B0-4712-11 KIRC control
TCGA-B0-4713-11 KIRC control
TCGA-B0-4714-11 KIRC control
TCGA-B0-4718-11 KIRC control
TCGA-B0-4810-11 KIRC control
TCGA-B0-4811-11 KIRC control
TCGA-B0-4813-11 KIRC control
TCGA-B0-4814-11 KIRC control
TCGA-B0-4815-11 KIRC control
TCGA-B0-4816-11 KIRC control
TCGA-B0-4817-11 KIRC control
TCGA-B0-4818-11 KIRC control
TCGA-B0-4819-11 KIRC control
TCGA-B0-4821-11 KIRC control
TCGA-B0-4822-11 KIRC control
TCGA-B0-4823-11 KIRC control
TCGA-B0-4824-11 KIRC control
TCGA-B0-4827-11 KIRC control
TCGA-B0-4828-11 KIRC control
TCGA-B0-4841-11 KIRC control
TCGA-B0-4842-11 KIRC control
TCGA-B0-4843-11 KIRC control
TCGA-B0-4844-11 KIRC control
TCGA-B0-4845-11 KIRC control
TCGA-B0-4846-11 KIRC control
TCGA-B0-4847-11 KIRC control
TCGA-B0-4848-11 KIRC control
TCGA-B0-4849-11 KIRC control
TCGA-B0-4852-11 KIRC control
TCGA-B0-4945-11 KIRC control
TCGA-B0-5080-11 KIRC control
TCGA-B0-5083-11 KIRC control
TCGA-B0-5092-11 KIRC control
TCGA-B0-5094-11 KIRC control
TCGA-B0-5095-11 KIRC control
TCGA-B0-5096-11 KIRC control
TCGA-B0-5097-11 KIRC control
TCGA-B0-5098-11 KIRC control
TCGA-B0-5099-11 KIRC control
TCGA-B0-5100-11 KIRC control
TCGA-B0-5102-11 KIRC control
TCGA-B0-5104-11 KIRC control
TCGA-B0-5106-11 KIRC control
TCGA-B0-5107-11 KIRC control
TCGA-B0-5108-11 KIRC control
TCGA-B0-5109-11 KIRC control
TCGA-B0-5110-11 KIRC control
TCGA-B0-5113-11 KIRC control
TCGA-B0-5115-11 KIRC control
TCGA-B0-5116-11 KIRC control
TCGA-B0-5117-11 KIRC control
TCGA-B0-5119-11 KIRC control
TCGA-B0-5120-11 KIRC control
TCGA-B0-5121-11 KIRC control
TCGA-B0-5400-11 KIRC control
TCGA-B0-5402-11 KIRC control
TCGA-B0-5710-11 KIRC control
TCGA-B0-5711-11 KIRC control
TCGA-B0-5712-11 KIRC control
TCGA-B0-5713-11 KIRC control
TCGA-BP-4177-11 KIRC control
TCGA-BP-4760-11 KIRC control
TCGA-BP-4770-11 KIRC control
TCGA-BP-4782-11 KIRC control
TCGA-BP-4795-11 KIRC control
TCGA-BP-4801-11 KIRC control
TCGA-BP-4993-11 KIRC control
TCGA-BP-5010-11 KIRC control
TCGA-BP-5168-11 KIRC control
TCGA-BP-5169-11 KIRC control
TCGA-BP-5170-11 KIRC control
TCGA-BP-5173-11 KIRC control
TCGA-BP-5174-11 KIRC control
TCGA-BP-5175-11 KIRC control
TCGA-BP-5176-11 KIRC control
TCGA-BP-5177-11 KIRC control
TCGA-BP-5178-11 KIRC control
TCGA-BP-5180-11 KIRC control
TCGA-BP-5181-11 KIRC control
TCGA-BP-5182-11 KIRC control
TCGA-BP-5183-11 KIRC control
TCGA-BP-5184-11 KIRC control
TCGA-BP-5185-11 KIRC control
TCGA-BP-5186-11 KIRC control
TCGA-BP-5187-11 KIRC control
TCGA-BP-5189-11 KIRC control
TCGA-BP-5190-11 KIRC control
TCGA-BP-5191-11 KIRC control
TCGA-BP-5192-11 KIRC control
TCGA-BP-5194-11 KIRC control
TCGA-BP-5195-11 KIRC control
TCGA-BP-5196-11 KIRC control
TCGA-BP-5198-11 KIRC control
TCGA-BP-5199-11 KIRC control
TCGA-BP-5200-11 KIRC control
TCGA-BP-5201-11 KIRC control
TCGA-BP-5202-11 KIRC control
TCGA-CJ-4869-11 KIRC control
TCGA-CJ-4882-11 KIRC control
TCGA-CJ-4897-11 KIRC control
TCGA-CJ-4901-11 KIRC control
TCGA-CJ-4902-11 KIRC control
TCGA-CJ-4903-11 KIRC control
TCGA-CJ-4904-11 KIRC control
TCGA-CJ-4905-11 KIRC control
TCGA-CJ-4907-11 KIRC control
TCGA-CJ-4908-11 KIRC control
TCGA-CJ-4912-11 KIRC control
TCGA-CJ-4913-11 KIRC control
TCGA-CJ-4916-11 KIRC control
TCGA-CJ-4918-11 KIRC control
TCGA-CJ-4920-11 KIRC control
TCGA-CJ-4923-11 KIRC control
TCGA-CZ-4853-11 KIRC control
TCGA-CZ-4856-11 KIRC control
TCGA-CZ-4859-11 KIRC control
TCGA-CZ-4863-11 KIRC control
TCGA-CZ-4864-11 KIRC control
TCGA-CZ-4865-11 KIRC control
TCGA-CZ-4866-11 KIRC control
TCGA-CZ-5451-11 KIRC control
TCGA-CZ-5452-11 KIRC control
TCGA-CZ-5453-11 KIRC control
TCGA-CZ-5454-11 KIRC control
TCGA-CZ-5455-11 KIRC control
TCGA-CZ-5456-11 KIRC control
TCGA-CZ-5457-11 KIRC control
TCGA-CZ-5458-11 KIRC control
TCGA-CZ-5459-11 KIRC control
TCGA-CZ-5460-11 KIRC control
TCGA-CZ-5461-11 KIRC control
TCGA-CZ-5462-11 KIRC control
TCGA-CZ-5463-11 KIRC control
TCGA-CZ-5464-11 KIRC control
TCGA-CZ-5465-11 KIRC control
TCGA-CZ-5466-11 KIRC control
TCGA-CZ-5467-11 KIRC control
TCGA-CZ-5468-11 KIRC control
TCGA-CZ-5469-11 KIRC control
TCGA-CZ-5470-11 KIRC control
TCGA-A4-7286-01 KIRP CIMPi
TCGA-A4-7287-01 KIRP CIMPi
TCGA-A4-7583-01 KIRP CIMP+
TCGA-A4-7584-01 KIRP CIMP-
TCGA-A4-7734-01 KIRP CIMP-
TCGA-A4-7828-01 KIRP CIMP-
TCGA-A4-7996-01 KIRP CIMPi
TCGA-A4-7997-01 KIRP CIMP-
TCGA-A4-8098-01 KIRP CIMPi
TCGA-A4-8310-01 KIRP CIMP+
TCGA-A4-8311-01 KIRP CIMPi
TCGA-A4-8312-01 KIRP CIMP-
TCGA-A4-8515-01 KIRP CIMP-
TCGA-A4-8516-01 KIRP CIMP-
TCGA-A4-8517-01 KIRP CIMPi
TCGA-A4-8518-01 KIRP CIMPi
TCGA-A4-8630-01 KIRP CIMP+
TCGA-A4-A48D-01 KIRP CIMPi
TCGA-A4-A4ZT-01 KIRP CIMP+
TCGA-A4-A57E-01 KIRP CIMP-
TCGA-A4-A5DU-01 KIRP CIMPi
TCGA-A4-A5XZ-01 KIRP CIMPi
TCGA-A4-A5Y0-01 KIRP CIMP+
TCGA-A4-A5Y1-01 KIRP CIMPi
TCGA-A4-A6HP-01 KIRP CIMP-
TCGA-AL-7173-01 KIRP CIMPi
TCGA-AL-A5DJ-01 KIRP CIMP+
TCGA-AT-A5NU-01 KIRP CIMP+
TCGA-B1-5398-01 KIRP CIMP-
TCGA-B1-7332-01 KIRP CIMPi
TCGA-B1-A47N-01 KIRP CIMPi
TCGA-B1-A47O-01 KIRP CIMPi
TCGA-B1-A654-01 KIRP CIMP-
TCGA-B1-A655-01 KIRP CIMP-
TCGA-B1-A656-01 KIRP CIMP-
TCGA-B1-A657-01 KIRP CIMPi
TCGA-B3-8121-01 KIRP CIMP-
TCGA-B9-5155-01 KIRP CIMPi
TCGA-B9-5156-01 KIRP CIMPi
TCGA-B9-7268-01 KIRP CIMP+
TCGA-B9-A44B-01 KIRP CIMP+
TCGA-B9-A5W7-01 KIRP CIMP-
TCGA-B9-A5W8-01 KIRP CIMPi
TCGA-B9-A5W9-01 KIRP CIMP+
TCGA-B9-A69E-01 KIRP CIMP-
TCGA-DW-5560-01 KIRP CIMP-
TCGA-DW-5561-01 KIRP CIMPi
TCGA-DW-7834-01 KIRP CIMP-
TCGA-DW-7836-01 KIRP CIMP-
TCGA-DW-7837-01 KIRP CIMP-
TCGA-DW-7838-01 KIRP CIMP-
TCGA-DW-7839-01 KIRP CIMP-
TCGA-DW-7840-01 KIRP CIMP-
TCGA-DW-7841-01 KIRP CIMP-
TCGA-DW-7842-01 KIRP CIMP-
TCGA-DW-7963-01 KIRP CIMPi
TCGA-EV-5901-01 KIRP CIMP-
TCGA-EV-5902-01 KIRP CIMPi
TCGA-EV-5903-01 KIRP CIMP-
TCGA-G7-6789-01 KIRP CIMP+
TCGA-G7-6790-01 KIRP CIMPi
TCGA-G7-6792-01 KIRP CIMP-
TCGA-G7-6795-01 KIRP CIMPi
TCGA-G7-6796-01 KIRP CIMP-
TCGA-G7-6797-01 KIRP CIMPi
TCGA-G7-7501-01 KIRP CIMPi
TCGA-G7-7502-01 KIRP CIMPi
TCGA-G7-A4TM-01 KIRP CIMP-
TCGA-GL-7773-01 KIRP CIMP-
TCGA-GL-8500-01 KIRP CIMPi
TCGA-GL-A4EM-01 KIRP CIMPi
TCGA-GL-A59R-01 KIRP CIMP-
TCGA-GL-A59T-01 KIRP CIMPi
TCGA-HE-7128-01 KIRP CIMPi
TCGA-HE-7129-01 KIRP CIMP+
TCGA-HE-7130-01 KIRP CIMP-
TCGA-HE-A5NF-01 KIRP CIMPi
TCGA-HE-A5NH-01 KIRP CIMP-
TCGA-HE-A5NI-01 KIRP CIMP+
TCGA-HE-A5NJ-01 KIRP CIMP+
TCGA-HE-A5NK-01 KIRP CIMP-
TCGA-HE-A5NL-01 KIRP CIMPi
TCGA-IA-A40U-01 KIRP CIMPi
TCGA-IA-A40X-01 KIRP CIMP-
TCGA-IA-A40Y-01 KIRP CIMP+
TCGA-IZ-8195-01 KIRP CIMP+
TCGA-IZ-8196-01 KIRP CIMP-
TCGA-IZ-A6M8-01 KIRP CIMPi
TCGA-IZ-A6M9-01 KIRP CIMPi
TCGA-J7-6720-01 KIRP CIMP-
TCGA-J7-8537-01 KIRP CIMPi
TCGA-KV-A6GD-01 KIRP CIMP-
TCGA-KV-A6GE-01 KIRP CIMPi
TCGA-MH-A55W-01 KIRP CIMP+
TCGA-MH-A55Z-01 KIRP CIMP-
TCGA-MH-A560-01 KIRP CIMPi
TCGA-MH-A561-01 KIRP CIMPi
TCGA-MH-A562-01 KIRP CIMP-
TCGA-P4-A5E6-01 KIRP CIMP+
TCGA-P4-A5E7-01 KIRP CIMP-
TCGA-P4-A5EB-01 KIRP CIMPi
TCGA-P4-A5ED-01 KIRP CIMP-
TCGA-PJ-A5Z8-01 KIRP CIMPi
TCGA-PJ-A5Z9-01 KIRP CIMP+
TCGA-Q2-A5QZ-01 KIRP CIMP+
TCGA-A4-7288-01 KIRP CIMPi
TCGA-A4-7585-01 KIRP CIMPi
TCGA-A4-7732-01 KIRP CIMP-
TCGA-B1-A47M-01 KIRP CIMP-
TCGA-BQ-5875-01 KIRP CIMPi
TCGA-BQ-5876-01 KIRP CIMP-
TCGA-BQ-5877-01 KIRP CIMPi
TCGA-BQ-5878-01 KIRP CIMPi
TCGA-BQ-5880-01 KIRP CIMPi
TCGA-BQ-5881-01 KIRP CIMPi
TCGA-BQ-5882-01 KIRP CIMPi
TCGA-BQ-5883-01 KIRP CIMP-
TCGA-BQ-5884-01 KIRP CIMP-
TCGA-BQ-5885-01 KIRP CIMPi
TCGA-BQ-5886-01 KIRP CIMP+
TCGA-BQ-5887-01 KIRP CIMPi
TCGA-BQ-5888-01 KIRP CIMP-
TCGA-BQ-5889-01 KIRP CIMP-
TCGA-BQ-5890-01 KIRP CIMP+
TCGA-BQ-5891-01 KIRP CIMP+
TCGA-BQ-5892-01 KIRP CIMP-
TCGA-BQ-7044-01 KIRP CIMP+
TCGA-BQ-7045-01 KIRP CIMPi
TCGA-BQ-7046-01 KIRP CIMPi
TCGA-BQ-7048-01 KIRP CIMP+
TCGA-BQ-7049-01 KIRP CIMP-
TCGA-BQ-7050-01 KIRP CIMP-
TCGA-BQ-7051-01 KIRP CIMP+
TCGA-BQ-7053-01 KIRP CIMP-
TCGA-BQ-7055-01 KIRP CIMP-
TCGA-BQ-7056-01 KIRP CIMP+
TCGA-BQ-7058-01 KIRP CIMPi
TCGA-BQ-7059-01 KIRP CIMP-
TCGA-BQ-7060-01 KIRP CIMPi
TCGA-BQ-7061-01 KIRP CIMPi
TCGA-BQ-7062-01 KIRP CIMPi
TCGA-DZ-6131-01 KIRP CIMP-
TCGA-DZ-6132-01 KIRP CIMP-
TCGA-DZ-6133-01 KIRP CIMP-
TCGA-DZ-6134-01 KIRP CIMPi
TCGA-DZ-6135-01 KIRP CIMP-
TCGA-GL-6846-01 KIRP CIMP+
TCGA-A4-7288-11 KIRP control
TCGA-A4-7585-11 KIRP control
TCGA-A4-7732-11 KIRP control
TCGA-B1-A47M-11 KIRP control
TCGA-BQ-5875-11 KIRP control
TCGA-BQ-5876-11 KIRP control
TCGA-BQ-5877-11 KIRP control
TCGA-BQ-5878-11 KIRP control
TCGA-BQ-5879-11 KIRP control
TCGA-BQ-5880-11 KIRP control
TCGA-BQ-5881-11 KIRP control
TCGA-BQ-5882-11 KIRP control
TCGA-BQ-5883-11 KIRP control
TCGA-BQ-5884-11 KIRP control
TCGA-BQ-5885-11 KIRP control
TCGA-BQ-5886-11 KIRP control
TCGA-BQ-5887-11 KIRP control
TCGA-BQ-5888-11 KIRP control
TCGA-BQ-5889-11 KIRP control
TCGA-BQ-5890-11 KIRP control
TCGA-BQ-5891-11 KIRP control
TCGA-BQ-5892-11 KIRP control
TCGA-BQ-5893-11 KIRP control
TCGA-BQ-5894-11 KIRP control
TCGA-BQ-7044-11 KIRP control
TCGA-BQ-7045-11 KIRP control
TCGA-BQ-7046-11 KIRP control
TCGA-BQ-7048-11 KIRP control
TCGA-BQ-7049-11 KIRP control
TCGA-BQ-7050-11 KIRP control
TCGA-BQ-7051-11 KIRP control
TCGA-BQ-7053-11 KIRP control
TCGA-BQ-7055-11 KIRP control
TCGA-BQ-7056-11 KIRP control
TCGA-BQ-7058-11 KIRP control
TCGA-BQ-7059-11 KIRP control
TCGA-BQ-7060-11 KIRP control
TCGA-BQ-7061-11 KIRP control
TCGA-BQ-7062-11 KIRP control
TCGA-DZ-6131-11 KIRP control
TCGA-DZ-6132-11 KIRP control
TCGA-DZ-6133-11 KIRP control
TCGA-DZ-6134-11 KIRP control
TCGA-DZ-6135-11 KIRP control
TCGA-GL-6846-11 KIRP control
TCGA-BC-4072-01 LIHC CIMP-
TCGA-BC-4073-01 LIHC CIMP-
TCGA-BC-A217-01 LIHC CIMPi
TCGA-BC-A3KF-01 LIHC CIMP-
TCGA-BC-A3KG-01 LIHC CIMPi
TCGA-BC-A5W4-01 LIHC CIMP+
TCGA-BC-A69H-01 LIHC CIMPi
TCGA-BC-A69I-01 LIHC CIMP+
TCGA-BD-A3ER-01 LIHC CIMPi
TCGA-BW-A5NO-01 LIHC CIMPi
TCGA-BW-A5NP-01 LIHC CIMP+
TCGA-BW-A5NQ-01 LIHC CIMPi
TCGA-CC-5258-01 LIHC CIMP-
TCGA-CC-5259-01 LIHC CIMP+
TCGA-CC-5260-01 LIHC CIMP+
TCGA-CC-5261-01 LIHC CIMPi
TCGA-CC-5262-01 LIHC CIMPi
TCGA-CC-5263-01 LIHC CIMP-
TCGA-CC-5264-01 LIHC CIMP+
TCGA-CC-A123-01 LIHC CIMP-
TCGA-CC-A1HT-01 LIHC CIMP-
TCGA-CC-A3M9-01 LIHC CIMPi
TCGA-CC-A3MA-01 LIHC CIMP+
TCGA-CC-A3MB-01 LIHC CIMP+
TCGA-CC-A3MC-01 LIHC CIMP-
TCGA-CC-A5UC-01 LIHC CIMP-
TCGA-CC-A5UD-01 LIHC CIMPi
TCGA-CC-A5UE-01 LIHC CIMP-
TCGA-DD-A1EA-01 LIHC CIMPi
TCGA-DD-A1EK-01 LIHC CIMP-
TCGA-DD-A39Y-01 LIHC CIMPi
TCGA-DD-A3A0-01 LIHC CIMPi
TCGA-DD-A3A4-01 LIHC CIMP+
TCGA-DD-A3A5-01 LIHC CIMP-
TCGA-DD-A3A6-01 LIHC CIMP-
TCGA-DD-A3A7-01 LIHC CIMP+
TCGA-DD-A3A8-01 LIHC CIMPi
TCGA-DD-A3A9-01 LIHC CIMP+
TCGA-DD-A4NA-01 LIHC CIMPi
TCGA-DD-A4NB-01 LIHC CIMP-
TCGA-DD-A4ND-01 LIHC CIMP-
TCGA-DD-A4NE-01 LIHC CIMP+
TCGA-DD-A4NF-01 LIHC CIMP+
TCGA-DD-A4NG-01 LIHC CIMP+
TCGA-DD-A4NH-01 LIHC CIMPi
TCGA-DD-A4NI-01 LIHC CIMP+
TCGA-DD-A4NJ-01 LIHC CIMP-
TCGA-DD-A4NK-01 LIHC CIMPi
TCGA-DD-A4NL-01 LIHC CIMP-
TCGA-DD-A4NN-01 LIHC CIMP+
TCGA-DD-A4NO-01 LIHC CIMP+
TCGA-DD-A4NP-01 LIHC CIMP-
TCGA-DD-A4NQ-01 LIHC CIMP-
TCGA-DD-A4NR-01 LIHC CIMPi
TCGA-DD-A4NS-01 LIHC CIMP-
TCGA-DD-A4NV-01 LIHC CIMPi
TCGA-ED-A459-01 LIHC CIMPi
TCGA-ED-A4XI-01 LIHC CIMP-
TCGA-ED-A5KG-01 LIHC CIMP-
TCGA-ED-A627-01 LIHC CIMP-
TCGA-ED-A66X-01 LIHC CIMP-
TCGA-ED-A66Y-01 LIHC CIMPi
TCGA-EP-A2KA-01 LIHC CIMP+
TCGA-EP-A2KB-01 LIHC CIMP+
TCGA-EP-A2KC-01 LIHC CIMP+
TCGA-EP-A3JL-01 LIHC CIMPi
TCGA-EP-A3RK-01 LIHC CIMP+
TCGA-FV-A2QQ-01 LIHC CIMP+
TCGA-FV-A3I0-01 LIHC CIMPi
TCGA-FV-A3I1-01 LIHC CIMPi
TCGA-FV-A3R2-01 LIHC CIMPi
TCGA-FV-A3R3-01 LIHC CIMP-
TCGA-FV-A495-01 LIHC CIMPi
TCGA-FV-A496-01 LIHC CIMP+
TCGA-FV-A4ZP-01 LIHC CIMP+
TCGA-FV-A4ZQ-01 LIHC CIMPi
TCGA-G3-A25S-01 LIHC CIMPi
TCGA-G3-A25T-01 LIHC CIMPi
TCGA-G3-A25U-01 LIHC CIMPi
TCGA-G3-A25V-01 LIHC CIMP-
TCGA-G3-A25Y-01 LIHC CIMPi
TCGA-G3-A25Z-01 LIHC CIMP+
TCGA-G3-A3CG-01 LIHC CIMP+
TCGA-G3-A3CH-01 LIHC CIMPi
TCGA-G3-A3CI-01 LIHC CIMP-
TCGA-G3-A3CJ-01 LIHC CIMP+
TCGA-G3-A3CK-01 LIHC CIMP+
TCGA-G3-A5SI-01 LIHC CIMP+
TCGA-G3-A5SJ-01 LIHC CIMPi
TCGA-G3-A5SK-01 LIHC CIMPi
TCGA-G3-A5SL-01 LIHC CIMPi
TCGA-G3-A5SM-01 LIHC CIMP+
TCGA-GJ-A6C0-01 LIHC CIMP-
TCGA-HP-A5MZ-01 LIHC CIMPi
TCGA-HP-A5N0-01 LIHC CIMP-
TCGA-K7-A5RF-01 LIHC CIMP-
TCGA-K7-A5RG-01 LIHC CIMPi
TCGA-K7-A6G5-01 LIHC CIMP-
TCGA-LG-A6GG-01 LIHC CIMPi
TCGA-MR-A520-01 LIHC CIMP-
TCGA-NI-A4U2-01 LIHC CIMP-
TCGA-PD-A5DF-01 LIHC CIMPi
TCGA-BC-A10Q-01 LIHC CIMP+
TCGA-BC-A10R-01 LIHC CIMP-
TCGA-BC-A10S-01 LIHC CIMPi
TCGA-BC-A10T-01 LIHC CIMPi
TCGA-BC-A10U-01 LIHC CIMP-
TCGA-BC-A10W-01 LIHC CIMPi
TCGA-BC-A10X-01 LIHC CIMP-
TCGA-BC-A10Y-01 LIHC CIMPi
TCGA-BC-A10Z-01 LIHC CIMP-
TCGA-BC-A110-01 LIHC CIMP-
TCGA-BC-A112-01 LIHC CIMP+
TCGA-BC-A216-01 LIHC CIMPi
TCGA-BD-A2L6-01 LIHC CIMPi
TCGA-BD-A3EP-01 LIHC CIMPi
TCGA-DD-A113-01 LIHC CIMP+
TCGA-DD-A114-01 LIHC CIMP-
TCGA-DD-A115-01 LIHC CIMP-
TCGA-DD-A116-01 LIHC CIMP-
TCGA-DD-A118-01 LIHC CIMP+
TCGA-DD-A119-01 LIHC CIMP-
TCGA-DD-A11A-01 LIHC CIMP+
TCGA-DD-A11B-01 LIHC CIMP+
TCGA-DD-A11C-01 LIHC CIMP+
TCGA-DD-A11D-01 LIHC CIMPi
TCGA-DD-A1E9-01 LIHC CIMPi
TCGA-DD-A1EB-01 LIHC CIMPi
TCGA-DD-A1EC-01 LIHC CIMPi
TCGA-DD-A1ED-01 LIHC CIMP-
TCGA-DD-A1EE-01 LIHC CIMP+
TCGA-DD-A1EF-01 LIHC CIMP+
TCGA-DD-A1EG-01 LIHC CIMPi
TCGA-DD-A1EH-01 LIHC CIMP+
TCGA-DD-A1EI-01 LIHC CIMPi
TCGA-DD-A1EJ-01 LIHC CIMPi
TCGA-DD-A1EL-01 LIHC CIMP-
TCGA-DD-A39V-01 LIHC CIMP+
TCGA-DD-A39W-01 LIHC CIMP+
TCGA-DD-A39X-01 LIHC CIMPi
TCGA-DD-A39Z-01 LIHC CIMPi
TCGA-DD-A3A1-01 LIHC CIMPi
TCGA-DD-A3A2-01 LIHC CIMPi
TCGA-DD-A3A3-01 LIHC CIMPi
TCGA-EP-A12J-01 LIHC CIMP+
TCGA-EP-A26S-01 LIHC CIMPi
TCGA-ES-A2HT-01 LIHC CIMP-
TCGA-FV-A23B-01 LIHC CIMP+
TCGA-FV-A2QR-01 LIHC CIMPi
TCGA-G3-A25W-01 LIHC CIMPi
TCGA-G3-A25X-01 LIHC CIMP+
TCGA-BC-A10Q-11 LIHC control
TCGA-BC-A10R-11 LIHC control
TCGA-BC-A10S-11 LIHC control
TCGA-BC-A10T-11 LIHC control
TCGA-BC-A10U-11 LIHC control
TCGA-BC-A10W-11 LIHC control
TCGA-BC-A10X-11 LIHC control
TCGA-BC-A10Y-11 LIHC control
TCGA-BC-A10Z-11 LIHC control
TCGA-BC-A110-11 LIHC control
TCGA-BC-A112-11 LIHC control
TCGA-BC-A216-11 LIHC control
TCGA-BD-A2L6-11 LIHC control
TCGA-BD-A3EP-11 LIHC control
TCGA-DD-A113-11 LIHC control
TCGA-DD-A114-11 LIHC control
TCGA-DD-A115-11 LIHC control
TCGA-DD-A116-11 LIHC control
TCGA-DD-A118-11 LIHC control
TCGA-DD-A119-11 LIHC control
TCGA-DD-A11A-11 LIHC control
TCGA-DD-A11B-11 LIHC control
TCGA-DD-A11C-11 LIHC control
TCGA-DD-A11D-11 LIHC control
TCGA-DD-A1E9-11 LIHC control
TCGA-DD-A1EB-11 LIHC control
TCGA-DD-A1EC-11 LIHC control
TCGA-DD-A1ED-11 LIHC control
TCGA-DD-A1EE-11 LIHC control
TCGA-DD-A1EF-11 LIHC control
TCGA-DD-A1EG-11 LIHC control
TCGA-DD-A1EH-11 LIHC control
TCGA-DD-A1EI-11 LIHC control
TCGA-DD-A1EJ-11 LIHC control
TCGA-DD-A1EL-11 LIHC control
TCGA-DD-A39V-11 LIHC control
TCGA-DD-A39W-11 LIHC control
TCGA-DD-A39X-11 LIHC control
TCGA-DD-A39Z-11 LIHC control
TCGA-DD-A3A1-11 LIHC control
TCGA-DD-A3A2-11 LIHC control
TCGA-DD-A3A3-11 LIHC control
TCGA-EP-A12J-11 LIHC control
TCGA-EP-A26S-11 LIHC control
TCGA-ES-A2HT-11 LIHC control
TCGA-FV-A23B-11 LIHC control
TCGA-FV-A2QR-11 LIHC control
TCGA-G3-A25W-11 LIHC control
TCGA-G3-A25X-11 LIHC control
TCGA-ES-A2HS-11 LIHC control
TCGA-05-4384-01 LUAD CIMP-
TCGA-05-4390-01 LUAD CIMP+
TCGA-05-4396-01 LUAD CIMP+
TCGA-05-4405-01 LUAD CIMP+
TCGA-05-4410-01 LUAD CIMP+
TCGA-05-4415-01 LUAD CIMP-
TCGA-05-4417-01 LUAD CIMPi
TCGA-05-4424-01 LUAD CIMP-
TCGA-05-4425-01 LUAD CIMP+
TCGA-05-4427-01 LUAD CIMP+
TCGA-05-4433-01 LUAD CIMPi
TCGA-05-5423-01 LUAD CIMPi
TCGA-05-5425-01 LUAD CIMPi
TCGA-05-5428-01 LUAD CIMP+
TCGA-05-5429-01 LUAD CIMP+
TCGA-05-5715-01 LUAD CIMP+
TCGA-35-5375-01 LUAD CIMP+
TCGA-38-6178-01 LUAD CIMPi
TCGA-38-7271-01 LUAD CIMPi
TCGA-38-A44F-01 LUAD CIMP-
TCGA-44-2666-01 LUAD CIMPi
TCGA-44-3917-01 LUAD CIMPi
TCGA-44-3918-01 LUAD CIMPi
TCGA-44-4112-01 LUAD CIMPi
TCGA-44-5644-01 LUAD CIMP+
TCGA-44-6774-01 LUAD CIMP-
TCGA-44-6775-01 LUAD CIMP-
TCGA-44-6776-01 LUAD CIMP-
TCGA-44-6777-01 LUAD CIMPi
TCGA-44-6779-01 LUAD CIMPi
TCGA-44-7659-01 LUAD CIMP+
TCGA-44-7660-01 LUAD CIMP-
TCGA-44-7661-01 LUAD CIMPi
TCGA-44-7662-01 LUAD CIMPi
TCGA-44-7667-01 LUAD CIMPi
TCGA-44-7669-01 LUAD CIMP-
TCGA-44-7670-01 LUAD CIMP-
TCGA-44-7671-01 LUAD CIMP-
TCGA-44-7672-01 LUAD CIMPi
TCGA-44-8117-01 LUAD CIMP+
TCGA-44-8119-01 LUAD CIMP-
TCGA-44-8120-01 LUAD CIMPi
TCGA-44-A479-01 LUAD CIMP-
TCGA-44-A47A-01 LUAD CIMP+
TCGA-44-A47B-01 LUAD CIMP+
TCGA-44-A47F-01 LUAD CIMPi
TCGA-44-A47G-01 LUAD CIMPi
TCGA-44-A4SS-01 LUAD CIMP-
TCGA-44-A4SU-01 LUAD CIMP-
TCGA-49-4487-01 LUAD CIMP-
TCGA-49-4490-01 LUAD CIMP-
TCGA-49-4512-01 LUAD CIMP-
TCGA-49-4514-01 LUAD CIMP-
TCGA-49-6742-01 LUAD CIMP-
TCGA-49-6743-01 LUAD CIMP-
TCGA-49-6744-01 LUAD CIMPi
TCGA-49-6761-01 LUAD CIMP+
TCGA-49-6767-01 LUAD CIMPi
TCGA-50-5044-01 LUAD CIMPi
TCGA-50-5045-01 LUAD CIMP-
TCGA-50-5049-01 LUAD CIMP-
TCGA-50-5051-01 LUAD CIMP+
TCGA-50-5055-01 LUAD CIMP-
TCGA-50-5066-01 LUAD CIMP-
TCGA-50-5066-02 LUAD CIMPi
TCGA-50-5068-01 LUAD CIMPi
TCGA-50-5072-01 LUAD CIMP-
TCGA-50-5941-01 LUAD CIMPi
TCGA-50-5942-01 LUAD CIMPi
TCGA-50-5944-01 LUAD CIMP-
TCGA-50-5946-01 LUAD CIMP-
TCGA-50-5946-02 LUAD CIMP-
TCGA-50-6590-01 LUAD CIMPi
TCGA-50-6595-01 LUAD CIMP-
TCGA-50-6597-01 LUAD CIMP+
TCGA-50-6673-01 LUAD CIMPi
TCGA-50-7109-01 LUAD CIMPi
TCGA-50-8457-01 LUAD CIMPi
TCGA-50-8459-01 LUAD CIMPi
TCGA-50-8460-01 LUAD CIMPi
TCGA-53-7624-01 LUAD CIMP-
TCGA-53-7626-01 LUAD CIMPi
TCGA-53-7813-01 LUAD CIMPi
TCGA-53-A4EZ-01 LUAD CIMPi
TCGA-55-5899-01 LUAD CIMPi
TCGA-55-6543-01 LUAD CIMP-
TCGA-55-6642-01 LUAD CIMPi
TCGA-55-6712-01 LUAD CIMPi
TCGA-55-6968-01 LUAD CIMPi
TCGA-55-6969-01 LUAD CIMP-
TCGA-55-6970-01 LUAD CIMP-
TCGA-55-6971-01 LUAD CIMPi
TCGA-55-6972-01 LUAD CIMP-
TCGA-55-6975-01 LUAD CIMP-
TCGA-55-6978-01 LUAD CIMPi
TCGA-55-6979-01 LUAD CIMP-
TCGA-55-6980-01 LUAD CIMP-
TCGA-55-6981-01 LUAD CIMPi
TCGA-55-6982-01 LUAD CIMPi
TCGA-55-6983-01 LUAD CIMPi
TCGA-55-6984-01 LUAD CIMPi
TCGA-55-6985-01 LUAD CIMPi
TCGA-55-6986-01 LUAD CIMP+
TCGA-55-6987-01 LUAD CIMPi
TCGA-55-7227-01 LUAD CIMP+
TCGA-55-7281-01 LUAD CIMP+
TCGA-55-7283-01 LUAD CIMP+
TCGA-55-7284-01 LUAD CIMPi
TCGA-55-7570-01 LUAD CIMP-
TCGA-55-7573-01 LUAD CIMP-
TCGA-55-7574-01 LUAD CIMPi
TCGA-55-7576-01 LUAD CIMP+
TCGA-55-7724-01 LUAD CIMP-
TCGA-55-7725-01 LUAD CIMPi
TCGA-55-7726-01 LUAD CIMP-
TCGA-55-7727-01 LUAD CIMP+
TCGA-55-7728-01 LUAD CIMP-
TCGA-55-7815-01 LUAD CIMPi
TCGA-55-7816-01 LUAD CIMP-
TCGA-55-7903-01 LUAD CIMP+
TCGA-55-7907-01 LUAD CIMP+
TCGA-55-7910-01 LUAD CIMP-
TCGA-55-7911-01 LUAD CIMP+
TCGA-55-7913-01 LUAD CIMPi
TCGA-55-7914-01 LUAD CIMP+
TCGA-55-7994-01 LUAD CIMP+
TCGA-55-7995-01 LUAD CIMPi
TCGA-55-8085-01 LUAD CIMP-
TCGA-55-8087-01 LUAD CIMP-
TCGA-55-8089-01 LUAD CIMPi
TCGA-55-8090-01 LUAD CIMP+
TCGA-55-8091-01 LUAD CIMP-
TCGA-55-8092-01 LUAD CIMPi
TCGA-55-8094-01 LUAD CIMPi
TCGA-55-8096-01 LUAD CIMP-
TCGA-55-8097-01 LUAD CIMP-
TCGA-55-8203-01 LUAD CIMP+
TCGA-55-8204-01 LUAD CIMPi
TCGA-55-8205-01 LUAD CIMPi
TCGA-55-8206-01 LUAD CIMP-
TCGA-55-8207-01 LUAD CIMP+
TCGA-55-8208-01 LUAD CIMP-
TCGA-55-8299-01 LUAD CIMP-
TCGA-55-8301-01 LUAD CIMPi
TCGA-55-8302-01 LUAD CIMPi
TCGA-55-8505-01 LUAD CIMP-
TCGA-55-8506-01 LUAD CIMP+
TCGA-55-8507-01 LUAD CIMPi
TCGA-55-8508-01 LUAD CIMPi
TCGA-55-8510-01 LUAD CIMPi
TCGA-55-8511-01 LUAD CIMP+
TCGA-55-8512-01 LUAD CIMP-
TCGA-55-8513-01 LUAD CIMP-
TCGA-55-8514-01 LUAD CIMP-
TCGA-55-8614-01 LUAD CIMP-
TCGA-55-8615-01 LUAD CIMPi
TCGA-55-8616-01 LUAD CIMP+
TCGA-55-8619-01 LUAD CIMP-
TCGA-55-8620-01 LUAD CIMP+
TCGA-55-8621-01 LUAD CIMP-
TCGA-55-A48X-01 LUAD CIMPi
TCGA-55-A48Y-01 LUAD CIMPi
TCGA-55-A48Z-01 LUAD CIMP-
TCGA-55-A490-01 LUAD CIMPi
TCGA-55-A491-01 LUAD CIMPi
TCGA-55-A492-01 LUAD CIMPi
TCGA-55-A493-01 LUAD CIMPi
TCGA-55-A494-01 LUAD CIMP+
TCGA-55-A4DF-01 LUAD CIMPi
TCGA-55-A4DG-01 LUAD CIMP+
TCGA-62-8394-01 LUAD CIMPi
TCGA-62-8395-01 LUAD CIMP+
TCGA-62-8397-01 LUAD CIMP-
TCGA-62-8398-01 LUAD CIMP-
TCGA-62-8399-01 LUAD CIMP-
TCGA-62-8402-01 LUAD CIMPi
TCGA-62-A46O-01 LUAD CIMP-
TCGA-62-A46P-01 LUAD CIMP+
TCGA-62-A46R-01 LUAD CIMP+
TCGA-62-A46S-01 LUAD CIMPi
TCGA-62-A46U-01 LUAD CIMP+
TCGA-62-A46V-01 LUAD CIMP+
TCGA-62-A46Y-01 LUAD CIMPi
TCGA-62-A470-01 LUAD CIMP-
TCGA-62-A471-01 LUAD CIMPi
TCGA-62-A472-01 LUAD CIMP+
TCGA-64-1679-01 LUAD CIMP-
TCGA-64-1681-01 LUAD CIMP-
TCGA-64-5774-01 LUAD CIMP-
TCGA-64-5775-01 LUAD CIMP+
TCGA-64-5778-01 LUAD CIMP-
TCGA-64-5779-01 LUAD CIMP-
TCGA-64-5781-01 LUAD CIMPi
TCGA-64-5815-01 LUAD CIMPi
TCGA-67-4679-01 LUAD CIMPi
TCGA-67-6215-01 LUAD CIMP+
TCGA-67-6216-01 LUAD CIMPi
TCGA-67-6217-01 LUAD CIMPi
TCGA-69-7760-01 LUAD CIMPi
TCGA-69-7761-01 LUAD CIMPi
TCGA-69-7763-01 LUAD CIMPi
TCGA-69-7764-01 LUAD CIMP-
TCGA-69-7765-01 LUAD CIMP+
TCGA-69-7973-01 LUAD CIMPi
TCGA-69-7974-01 LUAD CIMP+
TCGA-69-7978-01 LUAD CIMPi
TCGA-69-7979-01 LUAD CIMPi
TCGA-69-7980-01 LUAD CIMPi
TCGA-69-8253-01 LUAD CIMPi
TCGA-69-8254-01 LUAD CIMPi
TCGA-69-8255-01 LUAD CIMP-
TCGA-69-8453-01 LUAD CIMPi
TCGA-69-A59K-01 LUAD CIMP+
TCGA-71-6725-01 LUAD CIMPi
TCGA-71-8520-01 LUAD CIMP+
TCGA-73-7498-01 LUAD CIMP-
TCGA-73-7499-01 LUAD CIMPi
TCGA-75-5122-01 LUAD CIMPi
TCGA-75-5125-01 LUAD CIMPi
TCGA-75-5126-01 LUAD CIMPi
TCGA-75-5146-01 LUAD CIMP-
TCGA-75-5147-01 LUAD CIMP-
TCGA-75-6203-01 LUAD CIMP-
TCGA-75-6205-01 LUAD CIMPi
TCGA-75-6207-01 LUAD CIMP+
TCGA-75-6211-01 LUAD CIMPi
TCGA-75-6212-01 LUAD CIMP-
TCGA-75-6214-01 LUAD CIMP-
TCGA-75-7025-01 LUAD CIMP-
TCGA-75-7027-01 LUAD CIMPi
TCGA-75-7030-01 LUAD CIMP-
TCGA-75-7031-01 LUAD CIMP-
TCGA-78-7143-01 LUAD CIMP+
TCGA-78-7145-01 LUAD CIMPi
TCGA-78-7146-01 LUAD CIMP+
TCGA-78-7147-01 LUAD CIMP+
TCGA-78-7148-01 LUAD CIMP-
TCGA-78-7149-01 LUAD CIMPi
TCGA-78-7150-01 LUAD CIMP-
TCGA-78-7152-01 LUAD CIMP+
TCGA-78-7153-01 LUAD CIMP+
TCGA-78-7154-01 LUAD CIMP+
TCGA-78-7155-01 LUAD CIMP-
TCGA-78-7156-01 LUAD CIMP-
TCGA-78-7158-01 LUAD CIMP+
TCGA-78-7159-01 LUAD CIMP+
TCGA-78-7160-01 LUAD CIMP-
TCGA-78-7161-01 LUAD CIMP+
TCGA-78-7162-01 LUAD CIMP-
TCGA-78-7163-01 LUAD CIMP-
TCGA-78-7166-01 LUAD CIMP-
TCGA-78-7167-01 LUAD CIMPi
TCGA-78-7220-01 LUAD CIMP-
TCGA-78-7535-01 LUAD CIMP+
TCGA-78-7536-01 LUAD CIMP-
TCGA-78-7537-01 LUAD CIMPi
TCGA-78-7539-01 LUAD CIMP+
TCGA-78-7540-01 LUAD CIMP+
TCGA-78-7542-01 LUAD CIMPi
TCGA-78-7633-01 LUAD CIMP-
TCGA-78-8640-01 LUAD CIMPi
TCGA-78-8648-01 LUAD CIMP-
TCGA-78-8655-01 LUAD CIMP+
TCGA-78-8660-01 LUAD CIMP+
TCGA-78-8662-01 LUAD CIMP+
TCGA-80-5607-01 LUAD CIMP+
TCGA-80-5608-01 LUAD CIMPi
TCGA-80-5611-01 LUAD CIMP-
TCGA-83-5908-01 LUAD CIMP+
TCGA-86-6562-01 LUAD CIMPi
TCGA-86-6851-01 LUAD CIMPi
TCGA-86-7701-01 LUAD CIMP+
TCGA-86-7711-01 LUAD CIMP-
TCGA-86-7713-01 LUAD CIMP-
TCGA-86-7714-01 LUAD CIMPi
TCGA-86-7953-01 LUAD CIMP-
TCGA-86-7954-01 LUAD CIMP-
TCGA-86-7955-01 LUAD CIMPi
TCGA-86-8054-01 LUAD CIMP-
TCGA-86-8055-01 LUAD CIMP-
TCGA-86-8056-01 LUAD CIMPi
TCGA-86-8073-01 LUAD CIMPi
TCGA-86-8074-01 LUAD CIMPi
TCGA-86-8075-01 LUAD CIMP-
TCGA-86-8076-01 LUAD CIMPi
TCGA-86-8278-01 LUAD CIMP+
TCGA-86-8279-01 LUAD CIMP-
TCGA-86-8280-01 LUAD CIMP-
TCGA-86-8281-01 LUAD CIMP-
TCGA-86-8358-01 LUAD CIMPi
TCGA-86-8359-01 LUAD CIMPi
TCGA-86-8585-01 LUAD CIMP-
TCGA-86-8668-01 LUAD CIMPi
TCGA-86-8669-01 LUAD CIMPi
TCGA-86-8671-01 LUAD CIMPi
TCGA-86-8672-01 LUAD CIMP+
TCGA-86-8673-01 LUAD CIMP+
TCGA-86-8674-01 LUAD CIMP-
TCGA-86-A456-01 LUAD CIMP+
TCGA-86-A4D0-01 LUAD CIMPi
TCGA-86-A4JF-01 LUAD CIMP+
TCGA-86-A4P7-01 LUAD CIMPi
TCGA-86-A4P8-01 LUAD CIMP-
TCGA-91-6828-01 LUAD CIMP+
TCGA-91-6829-01 LUAD CIMPi
TCGA-91-6830-01 LUAD CIMP-
TCGA-91-6831-01 LUAD CIMP-
TCGA-91-6835-01 LUAD CIMPi
TCGA-91-6836-01 LUAD CIMP+
TCGA-91-6840-01 LUAD CIMP-
TCGA-91-6847-01 LUAD CIMP+
TCGA-91-6848-01 LUAD CIMPi
TCGA-91-6849-01 LUAD CIMPi
TCGA-91-7771-01 LUAD CIMPi
TCGA-91-8496-01 LUAD CIMP-
TCGA-91-8497-01 LUAD CIMPi
TCGA-91-8499-01 LUAD CIMP-
TCGA-91-A4BC-01 LUAD CIMPi
TCGA-91-A4BD-01 LUAD CIMP-
TCGA-93-7347-01 LUAD CIMP-
TCGA-93-7348-01 LUAD CIMPi
TCGA-93-8067-01 LUAD CIMP+
TCGA-93-A4JN-01 LUAD CIMP+
TCGA-93-A4JO-01 LUAD CIMPi
TCGA-93-A4JP-01 LUAD CIMP-
TCGA-93-A4JQ-01 LUAD CIMP-
TCGA-95-7039-01 LUAD CIMP+
TCGA-95-7043-01 LUAD CIMPi
TCGA-95-7562-01 LUAD CIMPi
TCGA-95-7567-01 LUAD CIMP+
TCGA-95-7944-01 LUAD CIMP-
TCGA-95-7947-01 LUAD CIMPi
TCGA-95-7948-01 LUAD CIMP+
TCGA-95-8039-01 LUAD CIMP+
TCGA-95-8494-01 LUAD CIMP+
TCGA-95-A4VK-01 LUAD CIMPi
TCGA-95-A4VN-01 LUAD CIMPi
TCGA-95-A4VP-01 LUAD CIMP-
TCGA-97-7546-01 LUAD CIMP-
TCGA-97-7547-01 LUAD CIMP-
TCGA-97-7552-01 LUAD CIMPi
TCGA-97-7553-01 LUAD CIMP-
TCGA-97-7554-01 LUAD CIMP+
TCGA-97-7937-01 LUAD CIMP+
TCGA-97-7938-01 LUAD CIMP-
TCGA-97-7941-01 LUAD CIMPi
TCGA-97-8171-01 LUAD CIMPi
TCGA-97-8172-01 LUAD CIMP+
TCGA-97-8174-01 LUAD CIMPi
TCGA-97-8175-01 LUAD CIMP+
TCGA-97-8176-01 LUAD CIMP-
TCGA-97-8177-01 LUAD CIMP-
TCGA-97-8179-01 LUAD CIMPi
TCGA-97-8547-01 LUAD CIMP+
TCGA-97-8552-01 LUAD CIMP-
TCGA-97-A4LX-01 LUAD CIMP-
TCGA-97-A4M0-01 LUAD CIMP+
TCGA-97-A4M1-01 LUAD CIMP-
TCGA-97-A4M2-01 LUAD CIMP-
TCGA-97-A4M3-01 LUAD CIMPi
TCGA-97-A4M5-01 LUAD CIMP-
TCGA-97-A4M6-01 LUAD CIMP-
TCGA-97-A4M7-01 LUAD CIMPi
TCGA-99-7458-01 LUAD CIMPi
TCGA-99-8025-01 LUAD CIMP+
TCGA-99-8028-01 LUAD CIMPi
TCGA-99-8032-01 LUAD CIMPi
TCGA-99-8033-01 LUAD CIMP-
TCGA-J2-8192-01 LUAD CIMP-
TCGA-J2-8194-01 LUAD CIMPi
TCGA-J2-A4AD-01 LUAD CIMP-
TCGA-J2-A4AE-01 LUAD CIMP+
TCGA-J2-A4AG-01 LUAD CIMPi
TCGA-L4-A4E5-01 LUAD CIMPi
TCGA-L4-A4E6-01 LUAD CIMP-
TCGA-L9-A443-01 LUAD CIMP+
TCGA-L9-A444-01 LUAD CIMP+
TCGA-MN-A4N1-01 LUAD CIMP+
TCGA-MN-A4N4-01 LUAD CIMPi
TCGA-MN-A4N5-01 LUAD CIMP+
TCGA-MP-A4SV-01 LUAD CIMP+
TCGA-MP-A4SW-01 LUAD CIMPi
TCGA-MP-A4SY-01 LUAD CIMPi
TCGA-MP-A4T2-01 LUAD CIMP-
TCGA-MP-A4T4-01 LUAD CIMPi
TCGA-MP-A4T6-01 LUAD CIMP+
TCGA-MP-A4T7-01 LUAD CIMPi
TCGA-MP-A4T8-01 LUAD CIMP+
TCGA-MP-A4T9-01 LUAD CIMP-
TCGA-MP-A4TA-01 LUAD CIMP-
TCGA-MP-A4TC-01 LUAD CIMPi
TCGA-MP-A4TD-01 LUAD CIMP+
TCGA-MP-A4TE-01 LUAD CIMP+
TCGA-MP-A4TF-01 LUAD CIMPi
TCGA-MP-A4TH-01 LUAD CIMP-
TCGA-MP-A4TI-01 LUAD CIMPi
TCGA-MP-A4TJ-01 LUAD CIMP-
TCGA-MP-A4TK-01 LUAD CIMPi
TCGA-MP-A5C7-01 LUAD CIMPi
TCGA-NJ-A4YF-01 LUAD CIMPi
TCGA-NJ-A4YG-01 LUAD CIMPi
TCGA-NJ-A4YI-01 LUAD CIMP+
TCGA-NJ-A4YP-01 LUAD CIMP+
TCGA-NJ-A4YQ-01 LUAD CIMPi
TCGA-NJ-A55A-01 LUAD CIMP-
TCGA-NJ-A55O-01 LUAD CIMP-
TCGA-NJ-A55R-01 LUAD CIMP-
TCGA-O1-A52J-01 LUAD CIMP-
TCGA-05-5420-01 LUAD CIMP-
TCGA-38-4631-01 LUAD CIMP-
TCGA-38-4632-01 LUAD CIMP+
TCGA-44-2656-01 LUAD CIMPi
TCGA-44-2665-01 LUAD CIMPi
TCGA-44-2668-01 LUAD CIMP-
TCGA-44-5643-01 LUAD CIMP-
TCGA-44-5645-01 LUAD CIMP-
TCGA-44-6144-01 LUAD CIMP-
TCGA-44-6145-01 LUAD CIMP-
TCGA-44-6146-01 LUAD CIMP-
TCGA-44-6147-01 LUAD CIMP-
TCGA-44-6148-01 LUAD CIMP-
TCGA-44-6778-01 LUAD CIMP-
TCGA-49-4488-01 LUAD CIMPi
TCGA-49-6745-01 LUAD CIMP+
TCGA-50-5930-01 LUAD CIMP-
TCGA-50-5931-01 LUAD CIMP-
TCGA-50-5932-01 LUAD CIMP-
TCGA-50-5933-01 LUAD CIMP+
TCGA-50-5935-01 LUAD CIMPi
TCGA-50-5936-01 LUAD CIMP-
TCGA-50-5939-01 LUAD CIMP-
TCGA-50-6591-01 LUAD CIMP-
TCGA-50-6592-01 LUAD CIMPi
TCGA-50-6593-01 LUAD CIMPi
TCGA-50-6594-01 LUAD CIMPi
TCGA-73-4658-01 LUAD CIMPi
TCGA-73-4676-01 LUAD CIMP+
TCGA-05-5420-11 LUAD control
TCGA-38-4631-11 LUAD control
TCGA-38-4632-11 LUAD control
TCGA-44-2656-11 LUAD control
TCGA-44-2665-11 LUAD control
TCGA-44-2668-11 LUAD control
TCGA-44-5643-11 LUAD control
TCGA-44-5645-11 LUAD control
TCGA-44-6144-11 LUAD control
TCGA-44-6145-11 LUAD control
TCGA-44-6146-11 LUAD control
TCGA-44-6147-11 LUAD control
TCGA-44-6148-11 LUAD control
TCGA-44-6778-11 LUAD control
TCGA-49-4488-11 LUAD control
TCGA-49-6745-11 LUAD control
TCGA-50-5930-11 LUAD control
TCGA-50-5931-11 LUAD control
TCGA-50-5932-11 LUAD control
TCGA-50-5933-11 LUAD control
TCGA-50-5935-11 LUAD control
TCGA-50-5936-11 LUAD control
TCGA-50-5939-11 LUAD control
TCGA-50-6591-11 LUAD control
TCGA-50-6592-11 LUAD control
TCGA-50-6593-11 LUAD control
TCGA-50-6594-11 LUAD control
TCGA-73-4658-11 LUAD control
TCGA-73-4676-11 LUAD control
TCGA-44-2655-11 LUAD control
TCGA-44-2659-11 LUAD control
TCGA-44-2662-11 LUAD control
TCGA-21-5782-01 LUSC CIMP-
TCGA-21-5783-01 LUSC CIMPi
TCGA-21-5784-01 LUSC CIMP-
TCGA-21-5786-01 LUSC CIMPi
TCGA-21-5787-01 LUSC CIMP-
TCGA-21-A5DI-01 LUSC CIMP-
TCGA-22-4593-01 LUSC CIMP+
TCGA-22-4605-01 LUSC CIMP-
TCGA-22-4609-01 LUSC CIMP-
TCGA-22-5479-01 LUSC CIMPi
TCGA-22-5481-01 LUSC CIMP-
TCGA-22-5483-01 LUSC CIMP+
TCGA-22-A5C4-01 LUSC CIMP+
TCGA-33-4587-01 LUSC CIMP-
TCGA-33-6737-01 LUSC CIMP-
TCGA-33-6738-01 LUSC CIMPi
TCGA-33-A4WN-01 LUSC CIMPi
TCGA-33-A5GW-01 LUSC CIMP+
TCGA-34-5231-01 LUSC CIMP+
TCGA-34-5232-01 LUSC CIMPi
TCGA-34-5234-01 LUSC CIMP-
TCGA-34-5236-01 LUSC CIMP-
TCGA-34-5239-01 LUSC CIMPi
TCGA-34-5240-01 LUSC CIMP+
TCGA-34-5241-01 LUSC CIMP-
TCGA-34-5927-01 LUSC CIMPi
TCGA-34-5928-01 LUSC CIMPi
TCGA-34-7107-01 LUSC CIMPi
TCGA-34-8454-01 LUSC CIMP-
TCGA-34-8455-01 LUSC CIMP-
TCGA-34-8456-01 LUSC CIMPi
TCGA-34-A5IX-01 LUSC CIMPi
TCGA-37-5819-01 LUSC CIMP-
TCGA-37-A5EL-01 LUSC CIMP+
TCGA-37-A5EM-01 LUSC CIMP-
TCGA-37-A5EN-01 LUSC CIMPi
TCGA-39-5022-01 LUSC CIMP-
TCGA-39-5024-01 LUSC CIMP-
TCGA-39-5027-01 LUSC CIMP-
TCGA-39-5040-01 LUSC CIMPi
TCGA-43-5670-01 LUSC CIMPi
TCGA-43-6143-01 LUSC CIMPi
TCGA-43-6647-01 LUSC CIMP-
TCGA-43-6770-01 LUSC CIMP-
TCGA-43-6773-01 LUSC CIMP-
TCGA-43-7656-01 LUSC CIMP-
TCGA-43-7657-01 LUSC CIMP-
TCGA-43-7658-01 LUSC CIMP-
TCGA-43-8115-01 LUSC CIMPi
TCGA-43-8116-01 LUSC CIMP-
TCGA-43-8118-01 LUSC CIMP-
TCGA-43-A474-01 LUSC CIMPi
TCGA-43-A475-01 LUSC CIMP-
TCGA-43-A56U-01 LUSC CIMP-
TCGA-43-A56V-01 LUSC CIMP-
TCGA-46-6025-01 LUSC CIMPi
TCGA-46-6026-01 LUSC CIMP+
TCGA-51-6867-01 LUSC CIMPi
TCGA-52-7622-01 LUSC CIMP-
TCGA-52-7809-01 LUSC CIMPi
TCGA-52-7810-01 LUSC CIMP-
TCGA-52-7811-01 LUSC CIMP-
TCGA-52-7812-01 LUSC CIMPi
TCGA-56-5897-01 LUSC CIMP-
TCGA-56-5898-01 LUSC CIMPi
TCGA-56-6545-01 LUSC CIMPi
TCGA-56-6546-01 LUSC CIMP-
TCGA-56-7221-01 LUSC CIMP-
TCGA-56-7222-01 LUSC CIMPi
TCGA-56-7223-01 LUSC CIMP+
TCGA-56-7579-01 LUSC CIMP-
TCGA-56-7580-01 LUSC CIMPi
TCGA-56-7582-01 LUSC CIMP+
TCGA-56-7730-01 LUSC CIMP+
TCGA-56-7731-01 LUSC CIMP-
TCGA-56-7822-01 LUSC CIMP-
TCGA-56-7823-01 LUSC CIMP+
TCGA-56-8082-01 LUSC CIMPi
TCGA-56-8083-01 LUSC CIMP-
TCGA-56-8201-01 LUSC CIMPi
TCGA-56-8304-01 LUSC CIMP-
TCGA-56-8305-01 LUSC CIMPi
TCGA-56-8307-01 LUSC CIMP-
TCGA-56-8308-01 LUSC CIMPi
TCGA-56-8309-01 LUSC CIMP-
TCGA-56-8503-01 LUSC CIMP-
TCGA-56-8504-01 LUSC CIMPi
TCGA-56-8622-01 LUSC CIMPi
TCGA-56-8623-01 LUSC CIMP-
TCGA-56-8624-01 LUSC CIMP-
TCGA-56-8625-01 LUSC CIMPi
TCGA-56-8626-01 LUSC CIMPi
TCGA-56-8628-01 LUSC CIMPi
TCGA-56-8629-01 LUSC CIMP+
TCGA-56-A49D-01 LUSC CIMP-
TCGA-56-A4BW-01 LUSC CIMPi
TCGA-56-A4BX-01 LUSC CIMP+
TCGA-56-A4BY-01 LUSC CIMPi
TCGA-56-A4ZJ-01 LUSC CIMP-
TCGA-56-A4ZK-01 LUSC CIMPi
TCGA-56-A5DR-01 LUSC CIMP-
TCGA-56-A5DS-01 LUSC CIMPi
TCGA-58-8386-01 LUSC CIMPi
TCGA-58-8387-01 LUSC CIMPi
TCGA-58-8388-01 LUSC CIMPi
TCGA-58-8390-01 LUSC CIMPi
TCGA-58-8391-01 LUSC CIMP+
TCGA-58-8392-01 LUSC CIMP-
TCGA-58-8393-01 LUSC CIMPi
TCGA-58-A46J-01 LUSC CIMP-
TCGA-58-A46K-01 LUSC CIMPi
TCGA-58-A46L-01 LUSC CIMPi
TCGA-58-A46M-01 LUSC CIMP+
TCGA-58-A46N-01 LUSC CIMP+
TCGA-60-2697-01 LUSC CIMP-
TCGA-60-2703-01 LUSC CIMP-
TCGA-60-2704-01 LUSC CIMP-
TCGA-60-2709-01 LUSC CIMP-
TCGA-63-5128-01 LUSC CIMPi
TCGA-63-5131-01 LUSC CIMP-
TCGA-63-6202-01 LUSC CIMPi
TCGA-63-7020-01 LUSC CIMP-
TCGA-63-7021-01 LUSC CIMP-
TCGA-63-7022-01 LUSC CIMP-
TCGA-63-7023-01 LUSC CIMP+
TCGA-63-A5M9-01 LUSC CIMP+
TCGA-63-A5MB-01 LUSC CIMP+
TCGA-63-A5MG-01 LUSC CIMPi
TCGA-63-A5MH-01 LUSC CIMP+
TCGA-63-A5MI-01 LUSC CIMPi
TCGA-63-A5MJ-01 LUSC CIMP+
TCGA-63-A5ML-01 LUSC CIMP+
TCGA-63-A5MM-01 LUSC CIMPi
TCGA-63-A5MN-01 LUSC CIMP-
TCGA-63-A5MP-01 LUSC CIMP+
TCGA-63-A5MR-01 LUSC CIMP-
TCGA-63-A5MS-01 LUSC CIMPi
TCGA-63-A5MT-01 LUSC CIMPi
TCGA-63-A5MU-01 LUSC CIMP+
TCGA-63-A5MV-01 LUSC CIMP-
TCGA-63-A5MW-01 LUSC CIMP+
TCGA-63-A5MY-01 LUSC CIMPi
TCGA-68-7755-01 LUSC CIMP+
TCGA-68-7756-01 LUSC CIMP-
TCGA-68-7757-01 LUSC CIMP-
TCGA-68-8250-01 LUSC CIMPi
TCGA-68-8251-01 LUSC CIMPi
TCGA-68-A59I-01 LUSC CIMP-
TCGA-68-A59J-01 LUSC CIMPi
TCGA-70-6722-01 LUSC CIMP-
TCGA-70-6723-01 LUSC CIMPi
TCGA-77-6842-01 LUSC CIMP-
TCGA-77-6843-01 LUSC CIMPi
TCGA-77-6844-01 LUSC CIMP-
TCGA-77-6845-01 LUSC CIMP+
TCGA-77-7138-01 LUSC CIMP-
TCGA-77-7139-01 LUSC CIMP+
TCGA-77-7140-01 LUSC CIMP+
TCGA-77-7141-01 LUSC CIMP+
TCGA-77-7142-01 LUSC CIMP+
TCGA-77-7335-01 LUSC CIMPi
TCGA-77-7337-01 LUSC CIMPi
TCGA-77-7338-01 LUSC CIMPi
TCGA-77-7463-01 LUSC CIMP-
TCGA-77-7465-01 LUSC CIMPi
TCGA-77-8007-01 LUSC CIMPi
TCGA-77-8008-01 LUSC CIMP-
TCGA-77-8009-01 LUSC CIMP+
TCGA-77-8128-01 LUSC CIMP+
TCGA-77-8130-01 LUSC CIMPi
TCGA-77-8131-01 LUSC CIMP-
TCGA-77-8133-01 LUSC CIMP+
TCGA-77-8136-01 LUSC CIMP-
TCGA-77-8138-01 LUSC CIMP-
TCGA-77-8139-01 LUSC CIMP-
TCGA-77-8140-01 LUSC CIMP-
TCGA-77-8143-01 LUSC CIMP-
TCGA-77-8144-01 LUSC CIMPi
TCGA-77-8145-01 LUSC CIMP-
TCGA-77-8146-01 LUSC CIMP-
TCGA-77-8148-01 LUSC CIMPi
TCGA-77-8150-01 LUSC CIMPi
TCGA-77-8153-01 LUSC CIMP+
TCGA-77-8154-01 LUSC CIMPi
TCGA-77-8156-01 LUSC CIMP-
TCGA-77-A5FZ-01 LUSC CIMP-
TCGA-77-A5G1-01 LUSC CIMP-
TCGA-77-A5G3-01 LUSC CIMP+
TCGA-77-A5G6-01 LUSC CIMPi
TCGA-77-A5G7-01 LUSC CIMPi
TCGA-77-A5G8-01 LUSC CIMP+
TCGA-77-A5GA-01 LUSC CIMPi
TCGA-77-A5GB-01 LUSC CIMP-
TCGA-77-A5GF-01 LUSC CIMP+
TCGA-77-A5GH-01 LUSC CIMPi
TCGA-79-5596-01 LUSC CIMP-
TCGA-85-6175-01 LUSC CIMP-
TCGA-85-6560-01 LUSC CIMPi
TCGA-85-6561-01 LUSC CIMPi
TCGA-85-6798-01 LUSC CIMPi
TCGA-85-7696-01 LUSC CIMPi
TCGA-85-7697-01 LUSC CIMP-
TCGA-85-7698-01 LUSC CIMP+
TCGA-85-7699-01 LUSC CIMP+
TCGA-85-7710-01 LUSC CIMPi
TCGA-85-7843-01 LUSC CIMP+
TCGA-85-7844-01 LUSC CIMPi
TCGA-85-7950-01 LUSC CIMPi
TCGA-85-8048-01 LUSC CIMP-
TCGA-85-8049-01 LUSC CIMPi
TCGA-85-8052-01 LUSC CIMP-
TCGA-85-8070-01 LUSC CIMP+
TCGA-85-8071-01 LUSC CIMP+
TCGA-85-8072-01 LUSC CIMPi
TCGA-85-8276-01 LUSC CIMPi
TCGA-85-8277-01 LUSC CIMP+
TCGA-85-8287-01 LUSC CIMP-
TCGA-85-8288-01 LUSC CIMP+
TCGA-85-8350-01 LUSC CIMP-
TCGA-85-8351-01 LUSC CIMPi
TCGA-85-8352-01 LUSC CIMP+
TCGA-85-8353-01 LUSC CIMPi
TCGA-85-8354-01 LUSC CIMP+
TCGA-85-8355-01 LUSC CIMP-
TCGA-85-8479-01 LUSC CIMP+
TCGA-85-8481-01 LUSC CIMP-
TCGA-85-8580-01 LUSC CIMPi
TCGA-85-8582-01 LUSC CIMPi
TCGA-85-8584-01 LUSC CIMP-
TCGA-85-8664-01 LUSC CIMP+
TCGA-85-8666-01 LUSC CIMPi
TCGA-85-A4CL-01 LUSC CIMPi
TCGA-85-A4CN-01 LUSC CIMPi
TCGA-85-A4JB-01 LUSC CIMP-
TCGA-85-A4JC-01 LUSC CIMP-
TCGA-85-A4PA-01 LUSC CIMP-
TCGA-85-A4QQ-01 LUSC CIMPi
TCGA-85-A4QR-01 LUSC CIMP+
TCGA-85-A50M-01 LUSC CIMP-
TCGA-85-A50Z-01 LUSC CIMP-
TCGA-85-A510-01 LUSC CIMP-
TCGA-85-A511-01 LUSC CIMP-
TCGA-85-A512-01 LUSC CIMP+
TCGA-85-A513-01 LUSC CIMP-
TCGA-85-A53L-01 LUSC CIMPi
TCGA-85-A5B5-01 LUSC CIMP+
TCGA-90-6837-01 LUSC CIMP-
TCGA-90-7766-01 LUSC CIMP-
TCGA-90-7767-01 LUSC CIMPi
TCGA-90-7769-01 LUSC CIMP+
TCGA-90-7964-01 LUSC CIMP-
TCGA-90-A4ED-01 LUSC CIMP-
TCGA-90-A4EE-01 LUSC CIMPi
TCGA-90-A59Q-01 LUSC CIMP-
TCGA-92-7340-01 LUSC CIMP+
TCGA-92-7341-01 LUSC CIMPi
TCGA-92-8063-01 LUSC CIMP-
TCGA-92-8064-01 LUSC CIMPi
TCGA-92-8065-01 LUSC CIMPi
TCGA-94-7033-01 LUSC CIMP-
TCGA-94-7557-01 LUSC CIMP-
TCGA-94-7943-01 LUSC CIMPi
TCGA-94-8035-01 LUSC CIMP-
TCGA-94-8490-01 LUSC CIMP+
TCGA-94-8491-01 LUSC CIMP+
TCGA-94-A4VJ-01 LUSC CIMP+
TCGA-94-A5I4-01 LUSC CIMP+
TCGA-94-A5I6-01 LUSC CIMPi
TCGA-96-7544-01 LUSC CIMP+
TCGA-96-7545-01 LUSC CIMPi
TCGA-96-8169-01 LUSC CIMP-
TCGA-96-8170-01 LUSC CIMP-
TCGA-96-A4JK-01 LUSC CIMPi
TCGA-96-A4JL-01 LUSC CIMP+
TCGA-98-7454-01 LUSC CIMP-
TCGA-98-8020-01 LUSC CIMP-
TCGA-98-8021-01 LUSC CIMPi
TCGA-98-8022-01 LUSC CIMP-
TCGA-98-8023-01 LUSC CIMP-
TCGA-98-A538-01 LUSC CIMP-
TCGA-98-A539-01 LUSC CIMP-
TCGA-98-A53A-01 LUSC CIMPi
TCGA-98-A53B-01 LUSC CIMP-
TCGA-98-A53C-01 LUSC CIMP-
TCGA-98-A53D-01 LUSC CIMP-
TCGA-98-A53H-01 LUSC CIMP-
TCGA-98-A53I-01 LUSC CIMP+
TCGA-98-A53J-01 LUSC CIMPi
TCGA-J1-A4AH-01 LUSC CIMPi
TCGA-L3-A4E7-01 LUSC CIMP-
TCGA-L3-A524-01 LUSC CIMP+
TCGA-LA-A446-01 LUSC CIMPi
TCGA-MF-A522-01 LUSC CIMP+
TCGA-NC-A5HD-01 LUSC CIMPi
TCGA-NC-A5HE-01 LUSC CIMPi
TCGA-NC-A5HF-01 LUSC CIMPi
TCGA-NC-A5HG-01 LUSC CIMP+
TCGA-NC-A5HH-01 LUSC CIMP-
TCGA-NC-A5HI-01 LUSC CIMPi
TCGA-NC-A5HJ-01 LUSC CIMP-
TCGA-NC-A5HK-01 LUSC CIMPi
TCGA-NC-A5HL-01 LUSC CIMPi
TCGA-NC-A5HM-01 LUSC CIMPi
TCGA-NC-A5HN-01 LUSC CIMP+
TCGA-NC-A5HO-01 LUSC CIMPi
TCGA-NC-A5HP-01 LUSC CIMPi
TCGA-NC-A5HQ-01 LUSC CIMP+
TCGA-NC-A5HR-01 LUSC CIMP+
TCGA-NC-A5HT-01 LUSC CIMP+
TCGA-NK-A5CR-01 LUSC CIMPi
TCGA-NK-A5CT-01 LUSC CIMPi
TCGA-NK-A5CX-01 LUSC CIMPi
TCGA-NK-A5D1-01 LUSC CIMPi
TCGA-O2-A52N-01 LUSC CIMPi
TCGA-O2-A52Q-01 LUSC CIMPi
TCGA-O2-A52S-01 LUSC CIMP+
TCGA-O2-A52V-01 LUSC CIMPi
TCGA-O2-A52W-01 LUSC CIMPi
TCGA-O2-A5IB-01 LUSC CIMPi
TCGA-18-3417-01 LUSC CIMPi
TCGA-18-4721-01 LUSC CIMPi
TCGA-18-5592-01 LUSC CIMP+
TCGA-18-5595-01 LUSC CIMP+
TCGA-22-4599-01 LUSC CIMPi
TCGA-22-4601-01 LUSC CIMPi
TCGA-22-4613-01 LUSC CIMP-
TCGA-22-5471-01 LUSC CIMPi
TCGA-22-5472-01 LUSC CIMPi
TCGA-22-5473-01 LUSC CIMP+
TCGA-22-5474-01 LUSC CIMPi
TCGA-22-5477-01 LUSC CIMP+
TCGA-22-5478-01 LUSC CIMP-
TCGA-22-5480-01 LUSC CIMP+
TCGA-22-5482-01 LUSC CIMPi
TCGA-22-5485-01 LUSC CIMPi
TCGA-22-5489-01 LUSC CIMPi
TCGA-22-5491-01 LUSC CIMP+
TCGA-22-5492-01 LUSC CIMP-
TCGA-33-4566-01 LUSC CIMPi
TCGA-33-4582-01 LUSC CIMP-
TCGA-33-4583-01 LUSC CIMP+
TCGA-33-4586-01 LUSC CIMPi
TCGA-33-4589-01 LUSC CIMPi
TCGA-34-5929-01 LUSC CIMP-
TCGA-39-5011-01 LUSC CIMP-
TCGA-39-5016-01 LUSC CIMPi
TCGA-39-5019-01 LUSC CIMP-
TCGA-39-5021-01 LUSC CIMP-
TCGA-39-5028-01 LUSC CIMP-
TCGA-39-5029-01 LUSC CIMP-
TCGA-39-5030-01 LUSC CIMP-
TCGA-39-5031-01 LUSC CIMP-
TCGA-39-5034-01 LUSC CIMP-
TCGA-39-5035-01 LUSC CIMPi
TCGA-39-5036-01 LUSC CIMPi
TCGA-39-5037-01 LUSC CIMPi
TCGA-39-5039-01 LUSC CIMP-
TCGA-43-5668-01 LUSC CIMP-
TCGA-43-6771-01 LUSC CIMPi
TCGA-18-3417-11 LUSC control
TCGA-18-4721-11 LUSC control
TCGA-18-5592-11 LUSC control
TCGA-18-5595-11 LUSC control
TCGA-22-4599-11 LUSC control
TCGA-22-4601-11 LUSC control
TCGA-22-4613-11 LUSC control
TCGA-22-5471-11 LUSC control
TCGA-22-5472-11 LUSC control
TCGA-22-5473-11 LUSC control
TCGA-22-5474-11 LUSC control
TCGA-22-5477-11 LUSC control
TCGA-22-5478-11 LUSC control
TCGA-22-5480-11 LUSC control
TCGA-22-5482-11 LUSC control
TCGA-22-5485-11 LUSC control
TCGA-22-5489-11 LUSC control
TCGA-22-5491-11 LUSC control
TCGA-22-5492-11 LUSC control
TCGA-33-4566-11 LUSC control
TCGA-33-4582-11 LUSC control
TCGA-33-4583-11 LUSC control
TCGA-33-4586-11 LUSC control
TCGA-33-4589-11 LUSC control
TCGA-34-5929-11 LUSC control
TCGA-39-5011-11 LUSC control
TCGA-39-5016-11 LUSC control
TCGA-39-5019-11 LUSC control
TCGA-39-5021-11 LUSC control
TCGA-39-5028-11 LUSC control
TCGA-39-5029-11 LUSC control
TCGA-39-5030-11 LUSC control
TCGA-39-5031-11 LUSC control
TCGA-39-5034-11 LUSC control
TCGA-39-5035-11 LUSC control
TCGA-39-5036-11 LUSC control
TCGA-39-5037-11 LUSC control
TCGA-39-5039-11 LUSC control
TCGA-43-5668-11 LUSC control
TCGA-43-6771-11 LUSC control
TCGA-43-3394-11 LUSC control
TCGA-43-3920-11 LUSC control
TCGA-F2-6879-01 PAAD CIMP+
TCGA-F2-6880-01 PAAD CIMP-
TCGA-F2-7273-01 PAAD CIMP-
TCGA-F2-7276-01 PAAD CIMP-
TCGA-F2-A44G-01 PAAD CIMPi
TCGA-F2-A44H-01 PAAD CIMP-
TCGA-FB-A4P5-01 PAAD CIMPi
TCGA-FB-A4P6-01 PAAD CIMP-
TCGA-FB-A545-01 PAAD CIMP+
TCGA-HV-A5A4-01 PAAD CIMP+
TCGA-HV-A5A5-01 PAAD CIMPi
TCGA-HV-A5A6-01 PAAD CIMPi
TCGA-HZ-7289-01 PAAD CIMPi
TCGA-HZ-7918-01 PAAD CIMP-
TCGA-HZ-7919-01 PAAD CIMP+
TCGA-HZ-7920-01 PAAD CIMP-
TCGA-HZ-7922-01 PAAD CIMP+
TCGA-HZ-7923-01 PAAD CIMP-
TCGA-HZ-7924-01 PAAD CIMP-
TCGA-HZ-7925-01 PAAD CIMPi
TCGA-HZ-7926-01 PAAD CIMPi
TCGA-HZ-8001-01 PAAD CIMPi
TCGA-HZ-8002-01 PAAD CIMP-
TCGA-HZ-8003-01 PAAD CIMP-
TCGA-HZ-8005-01 PAAD CIMP+
TCGA-HZ-8315-01 PAAD CIMPi
TCGA-HZ-8317-01 PAAD CIMP-
TCGA-HZ-8519-01 PAAD CIMPi
TCGA-HZ-8636-01 PAAD CIMPi
TCGA-HZ-8637-01 PAAD CIMPi
TCGA-HZ-8638-01 PAAD CIMP-
TCGA-HZ-A49G-01 PAAD CIMPi
TCGA-HZ-A49H-01 PAAD CIMP-
TCGA-HZ-A49I-01 PAAD CIMPi
TCGA-HZ-A4BH-01 PAAD CIMP+
TCGA-HZ-A4BK-01 PAAD CIMPi
TCGA-IB-7644-01 PAAD CIMPi
TCGA-IB-7645-01 PAAD CIMPi
TCGA-IB-7646-01 PAAD CIMP+
TCGA-IB-7647-01 PAAD CIMPi
TCGA-IB-7649-01 PAAD CIMPi
TCGA-IB-7651-01 PAAD CIMP+
TCGA-IB-7652-01 PAAD CIMPi
TCGA-IB-7654-01 PAAD CIMPi
TCGA-IB-7885-01 PAAD CIMPi
TCGA-IB-7886-01 PAAD CIMP+
TCGA-IB-7887-01 PAAD CIMPi
TCGA-IB-7888-01 PAAD CIMPi
TCGA-IB-7889-01 PAAD CIMPi
TCGA-IB-7890-01 PAAD CIMP+
TCGA-IB-7891-01 PAAD CIMPi
TCGA-IB-7893-01 PAAD CIMPi
TCGA-IB-7897-01 PAAD CIMP-
TCGA-IB-8126-01 PAAD CIMPi
TCGA-IB-8127-01 PAAD CIMP+
TCGA-M8-A5N4-01 PAAD CIMPi
TCGA-FZ-5919-01 PAAD CIMPi
TCGA-FZ-5920-01 PAAD CIMP+
TCGA-FZ-5922-01 PAAD CIMPi
TCGA-FZ-5923-01 PAAD CIMP+
TCGA-FZ-5924-01 PAAD CIMPi
TCGA-FZ-5926-01 PAAD CIMPi
TCGA-H6-8124-01 PAAD CIMP+
TCGA-H6-A45N-01 PAAD CIMP-
TCGA-HV-A5A3-01 PAAD CIMP+
TCGA-FZ-5919-11 PAAD control
TCGA-FZ-5920-11 PAAD control
TCGA-FZ-5922-11 PAAD control
TCGA-FZ-5923-11 PAAD control
TCGA-FZ-5924-11 PAAD control
TCGA-FZ-5926-11 PAAD control
TCGA-H6-8124-11 PAAD control
TCGA-H6-A45N-11 PAAD control
TCGA-HV-A5A3-11 PAAD control
TCGA-CH-5737-01 PRAD CIMPi
TCGA-CH-5738-01 PRAD CIMP-
TCGA-CH-5739-01 PRAD CIMP+
TCGA-CH-5740-01 PRAD CIMPi
TCGA-CH-5741-01 PRAD CIMPi
TCGA-CH-5743-01 PRAD CIMP-
TCGA-CH-5744-01 PRAD CIMPi
TCGA-CH-5745-01 PRAD CIMP+
TCGA-CH-5746-01 PRAD CIMP-
TCGA-CH-5748-01 PRAD CIMPi
TCGA-CH-5750-01 PRAD CIMPi
TCGA-CH-5751-01 PRAD CIMPi
TCGA-CH-5752-01 PRAD CIMP+
TCGA-CH-5753-01 PRAD CIMPi
TCGA-CH-5754-01 PRAD CIMPi
TCGA-CH-5769-01 PRAD CIMPi
TCGA-CH-5788-01 PRAD CIMPi
TCGA-CH-5789-01 PRAD CIMP-
TCGA-CH-5790-01 PRAD CIMPi
TCGA-CH-5791-01 PRAD CIMP+
TCGA-CH-5792-01 PRAD CIMPi
TCGA-CH-5794-01 PRAD CIMPi
TCGA-EJ-5494-01 PRAD CIMPi
TCGA-EJ-5495-01 PRAD CIMPi
TCGA-EJ-5496-01 PRAD CIMPi
TCGA-EJ-5497-01 PRAD CIMPi
TCGA-EJ-5498-01 PRAD CIMPi
TCGA-EJ-5499-01 PRAD CIMPi
TCGA-EJ-5501-01 PRAD CIMP-
TCGA-EJ-5502-01 PRAD CIMP-
TCGA-EJ-5503-01 PRAD CIMP-
TCGA-EJ-5504-01 PRAD CIMPi
TCGA-EJ-5505-01 PRAD CIMPi
TCGA-EJ-5506-01 PRAD CIMP-
TCGA-EJ-5507-01 PRAD CIMPi
TCGA-EJ-5508-01 PRAD CIMPi
TCGA-EJ-5509-01 PRAD CIMPi
TCGA-EJ-5510-01 PRAD CIMP-
TCGA-EJ-5511-01 PRAD CIMPi
TCGA-EJ-5512-01 PRAD CIMP-
TCGA-EJ-5514-01 PRAD CIMPi
TCGA-EJ-5515-01 PRAD CIMP-
TCGA-EJ-5516-01 PRAD CIMP-
TCGA-EJ-5517-01 PRAD CIMP-
TCGA-EJ-5518-01 PRAD CIMPi
TCGA-EJ-5519-01 PRAD CIMPi
TCGA-EJ-5521-01 PRAD CIMPi
TCGA-EJ-5522-01 PRAD CIMPi
TCGA-EJ-5524-01 PRAD CIMPi
TCGA-EJ-5525-01 PRAD CIMPi
TCGA-EJ-5526-01 PRAD CIMP+
TCGA-EJ-5527-01 PRAD CIMPi
TCGA-EJ-5530-01 PRAD CIMP-
TCGA-EJ-5531-01 PRAD CIMP-
TCGA-EJ-5532-01 PRAD CIMPi
TCGA-EJ-5542-01 PRAD CIMPi
TCGA-EJ-7115-01 PRAD CIMP+
TCGA-EJ-7314-01 PRAD CIMP+
TCGA-EJ-7315-01 PRAD CIMP+
TCGA-EJ-7321-01 PRAD CIMP+
TCGA-EJ-7330-01 PRAD CIMPi
TCGA-EJ-7783-01 PRAD CIMPi
TCGA-EJ-7788-01 PRAD CIMP+
TCGA-EJ-7791-01 PRAD CIMP-
TCGA-EJ-7793-01 PRAD CIMP-
TCGA-EJ-7797-01 PRAD CIMP-
TCGA-EJ-8468-01 PRAD CIMPi
TCGA-EJ-8469-01 PRAD CIMP+
TCGA-EJ-8470-01 PRAD CIMPi
TCGA-EJ-8472-01 PRAD CIMP+
TCGA-EJ-8474-01 PRAD CIMP+
TCGA-EJ-A46B-01 PRAD CIMP-
TCGA-EJ-A46D-01 PRAD CIMP-
TCGA-EJ-A46E-01 PRAD CIMP-
TCGA-EJ-A46F-01 PRAD CIMP+
TCGA-EJ-A46G-01 PRAD CIMP+
TCGA-EJ-A46H-01 PRAD CIMP-
TCGA-EJ-A46I-01 PRAD CIMP-
TCGA-EJ-A65B-01 PRAD CIMP-
TCGA-EJ-A65D-01 PRAD CIMP+
TCGA-EJ-A65E-01 PRAD CIMP+
TCGA-EJ-A65F-01 PRAD CIMP+
TCGA-EJ-A65G-01 PRAD CIMP-
TCGA-EJ-A65J-01 PRAD CIMPi
TCGA-EJ-A65M-01 PRAD CIMPi
TCGA-FC-7708-01 PRAD CIMPi
TCGA-FC-7961-01 PRAD CIMPi
TCGA-FC-A4JI-01 PRAD CIMP+
TCGA-FC-A5OB-01 PRAD CIMPi
TCGA-FC-A66V-01 PRAD CIMP-
TCGA-G9-6329-01 PRAD CIMP-
TCGA-G9-6336-01 PRAD CIMPi
TCGA-G9-6338-01 PRAD CIMPi
TCGA-G9-6339-01 PRAD CIMPi
TCGA-G9-6343-01 PRAD CIMP-
TCGA-G9-6354-01 PRAD CIMPi
TCGA-G9-6361-01 PRAD CIMP+
TCGA-G9-6366-01 PRAD CIMP-
TCGA-G9-6369-01 PRAD CIMP+
TCGA-G9-6370-01 PRAD CIMP-
TCGA-G9-6371-01 PRAD CIMPi
TCGA-G9-6377-01 PRAD CIMPi
TCGA-G9-6378-01 PRAD CIMP-
TCGA-G9-6498-01 PRAD CIMPi
TCGA-G9-7510-01 PRAD CIMPi
TCGA-G9-7519-01 PRAD CIMPi
TCGA-G9-7521-01 PRAD CIMP-
TCGA-G9-7522-01 PRAD CIMP-
TCGA-G9-7523-01 PRAD CIMPi
TCGA-G9-7525-01 PRAD CIMPi
TCGA-H9-7775-01 PRAD CIMP+
TCGA-H9-A6BX-01 PRAD CIMP-
TCGA-H9-A6BY-01 PRAD CIMPi
TCGA-HC-7075-01 PRAD CIMPi
TCGA-HC-7077-01 PRAD CIMP+
TCGA-HC-7078-01 PRAD CIMP+
TCGA-HC-7079-01 PRAD CIMP-
TCGA-HC-7080-01 PRAD CIMP+
TCGA-HC-7081-01 PRAD CIMP+
TCGA-HC-7209-01 PRAD CIMPi
TCGA-HC-7210-01 PRAD CIMP-
TCGA-HC-7212-01 PRAD CIMPi
TCGA-HC-7213-01 PRAD CIMP-
TCGA-HC-7230-01 PRAD CIMPi
TCGA-HC-7231-01 PRAD CIMP+
TCGA-HC-7232-01 PRAD CIMP+
TCGA-HC-7233-01 PRAD CIMPi
TCGA-HC-7736-01 PRAD CIMPi
TCGA-HC-7738-01 PRAD CIMPi
TCGA-HC-7740-01 PRAD CIMP-
TCGA-HC-7744-01 PRAD CIMPi
TCGA-HC-7747-01 PRAD CIMPi
TCGA-HC-7748-01 PRAD CIMPi
TCGA-HC-7749-01 PRAD CIMP+
TCGA-HC-7750-01 PRAD CIMP-
TCGA-HC-7817-01 PRAD CIMP-
TCGA-HC-7818-01 PRAD CIMPi
TCGA-HC-7821-01 PRAD CIMP+
TCGA-HC-8213-01 PRAD CIMPi
TCGA-HC-8216-01 PRAD CIMP-
TCGA-HC-8256-01 PRAD CIMPi
TCGA-HC-8257-01 PRAD CIMP+
TCGA-HC-8258-01 PRAD CIMP-
TCGA-HC-8259-01 PRAD CIMPi
TCGA-HC-8260-01 PRAD CIMP-
TCGA-HC-8261-01 PRAD CIMP-
TCGA-HC-8262-01 PRAD CIMP+
TCGA-HC-8264-01 PRAD CIMP+
TCGA-HC-8265-01 PRAD CIMP-
TCGA-HC-8266-01 PRAD CIMPi
TCGA-HC-A48F-01 PRAD CIMPi
TCGA-HC-A4ZV-01 PRAD CIMPi
TCGA-HC-A631-01 PRAD CIMP+
TCGA-HC-A632-01 PRAD CIMPi
TCGA-HC-A6AL-01 PRAD CIMPi
TCGA-HC-A6AN-01 PRAD CIMP+
TCGA-HC-A6AO-01 PRAD CIMP+
TCGA-HC-A6AP-01 PRAD CIMPi
TCGA-HC-A6AQ-01 PRAD CIMPi
TCGA-HC-A6AS-01 PRAD CIMPi
TCGA-HI-7168-01 PRAD CIMPi
TCGA-HI-7169-01 PRAD CIMP-
TCGA-HI-7170-01 PRAD CIMP-
TCGA-HI-7171-01 PRAD CIMP+
TCGA-J4-8198-01 PRAD CIMPi
TCGA-J4-8200-01 PRAD CIMPi
TCGA-J4-A67K-01 PRAD CIMPi
TCGA-J4-A67L-01 PRAD CIMPi
TCGA-J4-A67M-01 PRAD CIMPi
TCGA-J4-A67N-01 PRAD CIMPi
TCGA-J4-A67O-01 PRAD CIMP-
TCGA-J4-A67Q-01 PRAD CIMP-
TCGA-J4-A67R-01 PRAD CIMPi
TCGA-J4-A67S-01 PRAD CIMPi
TCGA-J4-A67T-01 PRAD CIMPi
TCGA-J4-A6G1-01 PRAD CIMP-
TCGA-J4-A6G3-01 PRAD CIMPi
TCGA-J9-A52B-01 PRAD CIMPi
TCGA-J9-A52C-01 PRAD CIMPi
TCGA-J9-A52D-01 PRAD CIMP+
TCGA-J9-A52E-01 PRAD CIMPi
TCGA-KC-A4BL-01 PRAD CIMP-
TCGA-KC-A4BN-01 PRAD CIMP-
TCGA-KC-A4BO-01 PRAD CIMP-
TCGA-KC-A4BR-01 PRAD CIMP-
TCGA-KC-A4BV-01 PRAD CIMPi
TCGA-KK-A59V-01 PRAD CIMP+
TCGA-KK-A59X-01 PRAD CIMP+
TCGA-KK-A59Y-01 PRAD CIMPi
TCGA-KK-A59Z-01 PRAD CIMP+
TCGA-KK-A5A1-01 PRAD CIMP+
TCGA-KK-A6DY-01 PRAD CIMPi
TCGA-KK-A6E0-01 PRAD CIMPi
TCGA-KK-A6E1-01 PRAD CIMPi
TCGA-KK-A6E2-01 PRAD CIMP+
TCGA-KK-A6E3-01 PRAD CIMP-
TCGA-KK-A6E4-01 PRAD CIMP+
TCGA-KK-A6E5-01 PRAD CIMPi
TCGA-KK-A6E6-01 PRAD CIMP+
TCGA-CH-5761-01 PRAD CIMPi
TCGA-CH-5762-01 PRAD CIMPi
TCGA-CH-5763-01 PRAD CIMP-
TCGA-CH-5764-01 PRAD CIMPi
TCGA-CH-5765-01 PRAD CIMP+
TCGA-CH-5766-01 PRAD CIMP-
TCGA-CH-5767-01 PRAD CIMPi
TCGA-CH-5768-01 PRAD CIMP+
TCGA-CH-5771-01 PRAD CIMP-
TCGA-CH-5772-01 PRAD CIMP+
TCGA-EJ-7123-01 PRAD CIMPi
TCGA-EJ-7125-01 PRAD CIMPi
TCGA-EJ-7317-01 PRAD CIMP-
TCGA-EJ-7327-01 PRAD CIMPi
TCGA-EJ-7328-01 PRAD CIMPi
TCGA-EJ-7331-01 PRAD CIMP-
TCGA-EJ-7781-01 PRAD CIMP-
TCGA-EJ-7782-01 PRAD CIMPi
TCGA-EJ-7784-01 PRAD CIMP+
TCGA-EJ-7785-01 PRAD CIMPi
TCGA-EJ-7786-01 PRAD CIMP-
TCGA-EJ-7789-01 PRAD CIMP+
TCGA-EJ-7792-01 PRAD CIMP-
TCGA-EJ-7794-01 PRAD CIMP-
TCGA-G9-6332-01 PRAD CIMPi
TCGA-G9-6333-01 PRAD CIMPi
TCGA-G9-6342-01 PRAD CIMPi
TCGA-G9-6348-01 PRAD CIMPi
TCGA-G9-6351-01 PRAD CIMPi
TCGA-G9-6353-01 PRAD CIMP-
TCGA-G9-6356-01 PRAD CIMPi
TCGA-G9-6362-01 PRAD CIMPi
TCGA-G9-6363-01 PRAD CIMPi
TCGA-G9-6364-01 PRAD CIMP-
TCGA-G9-6365-01 PRAD CIMPi
TCGA-G9-6367-01 PRAD CIMP-
TCGA-G9-6373-01 PRAD CIMP-
TCGA-G9-6384-01 PRAD CIMP-
TCGA-G9-6385-01 PRAD CIMP-
TCGA-G9-6494-01 PRAD CIMP+
TCGA-G9-6496-01 PRAD CIMPi
TCGA-G9-6499-01 PRAD CIMPi
TCGA-HC-7211-01 PRAD CIMP-
TCGA-HC-7737-01 PRAD CIMP-
TCGA-HC-7742-01 PRAD CIMP-
TCGA-HC-7745-01 PRAD CIMP-
TCGA-HC-7752-01 PRAD CIMPi
TCGA-HC-7819-01 PRAD CIMP+
TCGA-HC-7820-01 PRAD CIMPi
TCGA-CH-5761-11 PRAD control
TCGA-CH-5762-11 PRAD control
TCGA-CH-5763-11 PRAD control
TCGA-CH-5764-11 PRAD control
TCGA-CH-5765-11 PRAD control
TCGA-CH-5766-11 PRAD control
TCGA-CH-5767-11 PRAD control
TCGA-CH-5768-11 PRAD control
TCGA-CH-5771-11 PRAD control
TCGA-CH-5772-11 PRAD control
TCGA-EJ-7123-11 PRAD control
TCGA-EJ-7125-11 PRAD control
TCGA-EJ-7317-11 PRAD control
TCGA-EJ-7327-11 PRAD control
TCGA-EJ-7328-11 PRAD control
TCGA-EJ-7331-11 PRAD control
TCGA-EJ-7781-11 PRAD control
TCGA-EJ-7782-11 PRAD control
TCGA-EJ-7784-11 PRAD control
TCGA-EJ-7785-11 PRAD control
TCGA-EJ-7786-11 PRAD control
TCGA-EJ-7789-11 PRAD control
TCGA-EJ-7792-11 PRAD control
TCGA-EJ-7794-11 PRAD control
TCGA-G9-6332-11 PRAD control
TCGA-G9-6333-11 PRAD control
TCGA-G9-6342-11 PRAD control
TCGA-G9-6348-11 PRAD control
TCGA-G9-6351-11 PRAD control
TCGA-G9-6353-11 PRAD control
TCGA-G9-6356-11 PRAD control
TCGA-G9-6362-11 PRAD control
TCGA-G9-6363-11 PRAD control
TCGA-G9-6364-11 PRAD control
TCGA-G9-6365-11 PRAD control
TCGA-G9-6367-11 PRAD control
TCGA-G9-6373-11 PRAD control
TCGA-G9-6384-11 PRAD control
TCGA-G9-6385-11 PRAD control
TCGA-G9-6494-11 PRAD control
TCGA-G9-6496-11 PRAD control
TCGA-G9-6499-11 PRAD control
TCGA-HC-7211-11 PRAD control
TCGA-HC-7737-11 PRAD control
TCGA-HC-7742-11 PRAD control
TCGA-HC-7745-11 PRAD control
TCGA-HC-7752-11 PRAD control
TCGA-HC-7819-11 PRAD control
TCGA-HC-7820-11 PRAD control
TCGA-AF-2687-01 READ CIMP-
TCGA-AF-2690-01 READ CIMPi
TCGA-AF-2693-01 READ CIMP-
TCGA-AF-3911-01 READ CIMPi
TCGA-AF-4110-01 READ CIMP-
TCGA-AF-6136-01 READ CIMPi
TCGA-AF-6655-01 READ CIMP-
TCGA-AF-6672-01 READ CIMP-
TCGA-AG-3591-01 READ CIMP+
TCGA-AG-3592-01 READ CIMP+
TCGA-AG-3732-01 READ CIMP-
TCGA-AG-3742-01 READ CIMP+
TCGA-AG-4021-01 READ CIMP+
TCGA-AG-4022-01 READ CIMPi
TCGA-AG-A026-01 READ CIMP+
TCGA-AH-6544-01 READ CIMPi
TCGA-AH-6547-01 READ CIMP-
TCGA-AH-6549-01 READ CIMP+
TCGA-AH-6643-01 READ CIMP+
TCGA-AH-6644-01 READ CIMP+
TCGA-AH-6897-01 READ CIMP+
TCGA-AH-6903-01 READ CIMPi
TCGA-BM-6198-01 READ CIMP-
TCGA-CI-6619-01 READ CIMP-
TCGA-CI-6620-01 READ CIMPi
TCGA-CI-6621-01 READ CIMP-
TCGA-CI-6622-01 READ CIMP+
TCGA-CI-6623-01 READ CIMP-
TCGA-CI-6624-01 READ CIMP-
TCGA-CL-4957-01 READ CIMPi
TCGA-CL-5917-01 READ CIMPi
TCGA-CL-5918-01 READ CIMP+
TCGA-DC-4745-01 READ CIMP-
TCGA-DC-4749-01 READ CIMP-
TCGA-DC-5337-01 READ CIMP+
TCGA-DC-5869-01 READ CIMPi
TCGA-DC-6154-01 READ CIMPi
TCGA-DC-6155-01 READ CIMPi
TCGA-DC-6156-01 READ CIMP+
TCGA-DC-6157-01 READ CIMP-
TCGA-DC-6158-01 READ CIMP-
TCGA-DC-6160-01 READ CIMP-
TCGA-DC-6681-01 READ CIMPi
TCGA-DC-6682-01 READ CIMP+
TCGA-DC-6683-01 READ CIMPi
TCGA-DT-5265-01 READ CIMP+
TCGA-DY-A0XA-01 READ CIMP-
TCGA-DY-A1DC-01 READ CIMPi
TCGA-DY-A1DD-01 READ CIMP+
TCGA-DY-A1DE-01 READ CIMP-
TCGA-DY-A1DF-01 READ CIMPi
TCGA-DY-A1DG-01 READ CIMPi
TCGA-DY-A1H8-01 READ CIMPi
TCGA-EF-5830-01 READ CIMPi
TCGA-EF-5831-01 READ CIMP+
TCGA-EI-6506-01 READ CIMPi
TCGA-EI-6507-01 READ CIMPi
TCGA-EI-6508-01 READ CIMP+
TCGA-EI-6509-01 READ CIMP-
TCGA-EI-6510-01 READ CIMPi
TCGA-EI-6511-01 READ CIMPi
TCGA-EI-6512-01 READ CIMP+
TCGA-EI-6513-01 READ CIMP-
TCGA-EI-6514-01 READ CIMP+
TCGA-EI-6881-01 READ CIMPi
TCGA-EI-6882-01 READ CIMP+
TCGA-EI-6883-01 READ CIMP+
TCGA-EI-6884-01 READ CIMPi
TCGA-EI-6885-01 READ CIMP-
TCGA-EI-6917-01 READ CIMP+
TCGA-EI-7002-01 READ CIMP+
TCGA-EI-7004-01 READ CIMPi
TCGA-F5-6464-01 READ CIMPi
TCGA-F5-6465-01 READ CIMP-
TCGA-F5-6571-01 READ CIMPi
TCGA-F5-6702-01 READ CIMP-
TCGA-F5-6810-01 READ CIMP-
TCGA-F5-6811-01 READ CIMPi
TCGA-F5-6812-01 READ CIMP-
TCGA-F5-6813-01 READ CIMPi
TCGA-F5-6814-01 READ CIMP+
TCGA-F5-6861-01 READ CIMPi
TCGA-F5-6863-01 READ CIMP-
TCGA-F5-6864-01 READ CIMPi
TCGA-G5-6233-01 READ CIMP+
TCGA-G5-6235-01 READ CIMPi
TCGA-G5-6572-01 READ CIMP-
TCGA-G5-6572-02 READ CIMP-
TCGA-G5-6641-01 READ CIMPi
TCGA-AG-3725-01 READ CIMPi
TCGA-AG-3731-01 READ CIMPi
TCGA-AG-A01W-01 READ CIMPi
TCGA-AG-A01Y-01 READ CIMP-
TCGA-AG-A020-01 READ CIMP-
TCGA-AG-A02N-01 READ CIMPi
TCGA-AG-A036-01 READ CIMPi
TCGA-AG-3725-11 READ control
TCGA-AG-3731-11 READ control
TCGA-AG-A01W-11 READ control
TCGA-AG-A01Y-11 READ control
TCGA-AG-A020-11 READ control
TCGA-AG-A02N-11 READ control
TCGA-AG-A036-11 READ control
TCGA-B7-5816-01 STAD CIMPi
TCGA-B7-5818-01 STAD CIMP+
TCGA-BR-6453-01 STAD CIMPi
TCGA-BR-6454-01 STAD CIMP-
TCGA-BR-6455-01 STAD CIMP+
TCGA-BR-6456-01 STAD CIMP-
TCGA-BR-6457-01 STAD CIMPi
TCGA-BR-6458-01 STAD CIMPi
TCGA-BR-6563-01 STAD CIMP-
TCGA-BR-6564-01 STAD CIMP-
TCGA-BR-6565-01 STAD CIMP-
TCGA-BR-6705-01 STAD CIMPi
TCGA-BR-6706-01 STAD CIMPi
TCGA-BR-6707-01 STAD CIMPi
TCGA-BR-6709-01 STAD CIMP-
TCGA-BR-6710-01 STAD CIMP-
TCGA-BR-6801-01 STAD CIMP-
TCGA-BR-6802-01 STAD CIMPi
TCGA-BR-6803-01 STAD CIMP-
TCGA-BR-6852-01 STAD CIMPi
TCGA-BR-7196-01 STAD CIMPi
TCGA-BR-7197-01 STAD CIMP-
TCGA-BR-7703-01 STAD CIMP+
TCGA-BR-7704-01 STAD CIMP-
TCGA-BR-7707-01 STAD CIMPi
TCGA-BR-7715-01 STAD CIMPi
TCGA-BR-7716-01 STAD CIMP-
TCGA-BR-7717-01 STAD CIMPi
TCGA-BR-7722-01 STAD CIMP-
TCGA-BR-7723-01 STAD CIMP-
TCGA-BR-7851-01 STAD CIMP+
TCGA-BR-7901-01 STAD CIMP-
TCGA-BR-7957-01 STAD CIMPi
TCGA-BR-7958-01 STAD CIMP+
TCGA-BR-7959-01 STAD CIMPi
TCGA-BR-8058-01 STAD CIMP-
TCGA-BR-8059-01 STAD CIMP-
TCGA-BR-8060-01 STAD CIMP-
TCGA-BR-8077-01 STAD CIMP-
TCGA-BR-8078-01 STAD CIMP+
TCGA-BR-8080-01 STAD CIMP-
TCGA-BR-8081-01 STAD CIMPi
TCGA-BR-8284-01 STAD CIMPi
TCGA-BR-8285-01 STAD CIMPi
TCGA-BR-8286-01 STAD CIMPi
TCGA-BR-8289-01 STAD CIMPi
TCGA-BR-8291-01 STAD CIMP-
TCGA-BR-8295-01 STAD CIMP-
TCGA-BR-8296-01 STAD CIMPi
TCGA-BR-8297-01 STAD CIMPi
TCGA-BR-8360-01 STAD CIMP+
TCGA-BR-8361-01 STAD CIMP+
TCGA-BR-8362-01 STAD CIMPi
TCGA-BR-8363-01 STAD CIMPi
TCGA-BR-8364-01 STAD CIMP-
TCGA-BR-8365-01 STAD CIMP-
TCGA-BR-8366-01 STAD CIMPi
TCGA-BR-8367-01 STAD CIMPi
TCGA-BR-8368-01 STAD CIMP+
TCGA-BR-8369-01 STAD CIMPi
TCGA-BR-8370-01 STAD CIMP+
TCGA-BR-8371-01 STAD CIMP-
TCGA-BR-8372-01 STAD CIMP+
TCGA-BR-8373-01 STAD CIMPi
TCGA-BR-8380-01 STAD CIMPi
TCGA-BR-8381-01 STAD CIMPi
TCGA-BR-8382-01 STAD CIMPi
TCGA-BR-8384-01 STAD CIMPi
TCGA-BR-8483-01 STAD CIMPi
TCGA-BR-8484-01 STAD CIMP-
TCGA-BR-8485-01 STAD CIMP-
TCGA-BR-8486-01 STAD CIMP-
TCGA-BR-8487-01 STAD CIMP+
TCGA-BR-8588-01 STAD CIMPi
TCGA-BR-8589-01 STAD CIMP+
TCGA-BR-8590-01 STAD CIMP-
TCGA-BR-8591-01 STAD CIMP+
TCGA-BR-8592-01 STAD CIMP-
TCGA-BR-8676-01 STAD CIMP+
TCGA-BR-8677-01 STAD CIMP-
TCGA-BR-8678-01 STAD CIMP-
TCGA-BR-8679-01 STAD CIMP+
TCGA-BR-8680-01 STAD CIMPi
TCGA-BR-8682-01 STAD CIMPi
TCGA-BR-8683-01 STAD CIMPi
TCGA-BR-8686-01 STAD CIMP+
TCGA-BR-8687-01 STAD CIMP-
TCGA-BR-8690-01 STAD CIMP-
TCGA-BR-A44T-01 STAD CIMP-
TCGA-BR-A44U-01 STAD CIMPi
TCGA-BR-A452-01 STAD CIMP-
TCGA-BR-A453-01 STAD CIMPi
TCGA-BR-A4CQ-01 STAD CIMP+
TCGA-BR-A4CR-01 STAD CIMP-
TCGA-BR-A4CS-01 STAD CIMPi
TCGA-BR-A4IU-01 STAD CIMPi
TCGA-BR-A4IV-01 STAD CIMP-
TCGA-BR-A4IY-01 STAD CIMP+
TCGA-BR-A4IZ-01 STAD CIMP-
TCGA-BR-A4J1-01 STAD CIMP-
TCGA-BR-A4J2-01 STAD CIMPi
TCGA-BR-A4J4-01 STAD CIMP+
TCGA-BR-A4J5-01 STAD CIMPi
TCGA-BR-A4J6-01 STAD CIMP-
TCGA-BR-A4J7-01 STAD CIMP-
TCGA-BR-A4J8-01 STAD CIMPi
TCGA-BR-A4J9-01 STAD CIMP-
TCGA-BR-A4PD-01 STAD CIMP-
TCGA-BR-A4PE-01 STAD CIMP+
TCGA-BR-A4PF-01 STAD CIMPi
TCGA-BR-A4QI-01 STAD CIMP+
TCGA-BR-A4QL-01 STAD CIMP+
TCGA-BR-A4QM-01 STAD CIMP+
TCGA-CD-5798-01 STAD CIMP-
TCGA-CD-5799-01 STAD CIMP-
TCGA-CD-5800-01 STAD CIMP-
TCGA-CD-5801-01 STAD CIMPi
TCGA-CD-5802-01 STAD CIMP-
TCGA-CD-5803-01 STAD CIMP-
TCGA-CD-5804-01 STAD CIMP-
TCGA-CD-5813-01 STAD CIMP-
TCGA-CD-8524-01 STAD CIMPi
TCGA-CD-8525-01 STAD CIMP-
TCGA-CD-8526-01 STAD CIMP-
TCGA-CD-8527-01 STAD CIMPi
TCGA-CD-8528-01 STAD CIMP+
TCGA-CD-8529-01 STAD CIMP-
TCGA-CD-8530-01 STAD CIMP-
TCGA-CD-8531-01 STAD CIMP-
TCGA-CD-8532-01 STAD CIMP-
TCGA-CD-8533-01 STAD CIMPi
TCGA-CD-8534-01 STAD CIMPi
TCGA-CD-8535-01 STAD CIMP+
TCGA-CD-8536-01 STAD CIMPi
TCGA-CD-A486-01 STAD CIMP-
TCGA-CD-A487-01 STAD CIMP-
TCGA-CD-A489-01 STAD CIMP-
TCGA-CD-A48A-01 STAD CIMPi
TCGA-CD-A48C-01 STAD CIMP+
TCGA-CD-A4MG-01 STAD CIMP+
TCGA-CD-A4MH-01 STAD CIMP-
TCGA-CD-A4MI-01 STAD CIMPi
TCGA-CD-A4MJ-01 STAD CIMP+
TCGA-CG-4437-01 STAD CIMPi
TCGA-CG-4441-01 STAD CIMPi
TCGA-CG-5716-01 STAD CIMP-
TCGA-CG-5717-01 STAD CIMP-
TCGA-CG-5718-01 STAD CIMP-
TCGA-CG-5719-01 STAD CIMP-
TCGA-CG-5720-01 STAD CIMPi
TCGA-CG-5721-01 STAD CIMPi
TCGA-CG-5722-01 STAD CIMPi
TCGA-CG-5723-01 STAD CIMP-
TCGA-CG-5724-01 STAD CIMPi
TCGA-CG-5725-01 STAD CIMP-
TCGA-CG-5726-01 STAD CIMP+
TCGA-CG-5727-01 STAD CIMPi
TCGA-CG-5728-01 STAD CIMPi
TCGA-CG-5730-01 STAD CIMPi
TCGA-CG-5732-01 STAD CIMP-
TCGA-CG-5733-01 STAD CIMP+
TCGA-CG-5734-01 STAD CIMP-
TCGA-D7-5577-01 STAD CIMP+
TCGA-D7-5578-01 STAD CIMPi
TCGA-D7-5579-01 STAD CIMP-
TCGA-D7-6518-01 STAD CIMP-
TCGA-D7-6519-01 STAD CIMP-
TCGA-D7-6520-01 STAD CIMP-
TCGA-D7-6521-01 STAD CIMP-
TCGA-D7-6522-01 STAD CIMP-
TCGA-D7-6524-01 STAD CIMPi
TCGA-D7-6525-01 STAD CIMPi
TCGA-D7-6526-01 STAD CIMP-
TCGA-D7-6527-01 STAD CIMP-
TCGA-D7-6528-01 STAD CIMPi
TCGA-D7-6815-01 STAD CIMP-
TCGA-D7-6817-01 STAD CIMP-
TCGA-D7-6818-01 STAD CIMP-
TCGA-D7-6820-01 STAD CIMP-
TCGA-D7-6822-01 STAD CIMPi
TCGA-D7-8570-01 STAD CIMPi
TCGA-D7-8572-01 STAD CIMP-
TCGA-D7-8573-01 STAD CIMP+
TCGA-D7-8574-01 STAD CIMP-
TCGA-D7-8575-01 STAD CIMPi
TCGA-D7-8576-01 STAD CIMP-
TCGA-D7-8578-01 STAD CIMP-
TCGA-D7-8579-01 STAD CIMPi
TCGA-D7-A4YT-01 STAD CIMP-
TCGA-D7-A4YU-01 STAD CIMP+
TCGA-D7-A4YV-01 STAD CIMP+
TCGA-D7-A4YX-01 STAD CIMP+
TCGA-D7-A4YY-01 STAD CIMP+
TCGA-D7-A4Z0-01 STAD CIMPi
TCGA-EQ-5647-01 STAD CIMP-
TCGA-EQ-8122-01 STAD CIMP-
TCGA-EQ-A4SO-01 STAD CIMP-
TCGA-F1-6177-01 STAD CIMP+
TCGA-F1-6874-01 STAD CIMPi
TCGA-F1-6875-01 STAD CIMPi
TCGA-F1-A448-01 STAD CIMPi
TCGA-FP-7735-01 STAD CIMP-
TCGA-FP-7829-01 STAD CIMP+
TCGA-FP-7916-01 STAD CIMPi
TCGA-FP-7998-01 STAD CIMPi
TCGA-FP-8099-01 STAD CIMPi
TCGA-FP-8209-01 STAD CIMP-
TCGA-FP-8210-01 STAD CIMP-
TCGA-FP-8211-01 STAD CIMP-
TCGA-FP-8631-01 STAD CIMP-
TCGA-FP-A4BE-01 STAD CIMP+
TCGA-FP-A4BF-01 STAD CIMPi
TCGA-HF-7131-01 STAD CIMP-
TCGA-HF-7132-01 STAD CIMPi
TCGA-HF-7133-01 STAD CIMP-
TCGA-HF-7134-01 STAD CIMP+
TCGA-HF-7136-01 STAD CIMP-
TCGA-HJ-7597-01 STAD CIMP-
TCGA-HU-8238-01 STAD CIMPi
TCGA-HU-8243-01 STAD CIMPi
TCGA-HU-8244-01 STAD CIMP+
TCGA-HU-8245-01 STAD CIMP-
TCGA-HU-8249-01 STAD CIMPi
TCGA-HU-8602-01 STAD CIMP+
TCGA-HU-8604-01 STAD CIMPi
TCGA-HU-8608-01 STAD CIMPi
TCGA-HU-8610-01 STAD CIMPi
TCGA-HU-A4G2-01 STAD CIMP+
TCGA-HU-A4G3-01 STAD CIMPi
TCGA-HU-A4G6-01 STAD CIMP+
TCGA-HU-A4G8-01 STAD CIMPi
TCGA-HU-A4G9-01 STAD CIMP+
TCGA-HU-A4GC-01 STAD CIMPi
TCGA-HU-A4GD-01 STAD CIMP-
TCGA-HU-A4GF-01 STAD CIMP-
TCGA-HU-A4GH-01 STAD CIMP-
TCGA-HU-A4GJ-01 STAD CIMP-
TCGA-HU-A4GN-01 STAD CIMP+
TCGA-HU-A4GP-01 STAD CIMP+
TCGA-HU-A4GQ-01 STAD CIMP+
TCGA-HU-A4GT-01 STAD CIMP+
TCGA-HU-A4GU-01 STAD CIMP+
TCGA-HU-A4GX-01 STAD CIMP-
TCGA-HU-A4GY-01 STAD CIMP-
TCGA-HU-A4H0-01 STAD CIMP+
TCGA-HU-A4H2-01 STAD CIMPi
TCGA-HU-A4H3-01 STAD CIMP+
TCGA-HU-A4H4-01 STAD CIMPi
TCGA-HU-A4H5-01 STAD CIMP-
TCGA-HU-A4H6-01 STAD CIMPi
TCGA-HU-A4H8-01 STAD CIMP+
TCGA-HU-A4HB-01 STAD CIMP-
TCGA-HU-A4HD-01 STAD CIMP-
TCGA-IN-7806-01 STAD CIMP-
TCGA-IN-7808-01 STAD CIMPi
TCGA-IN-8462-01 STAD CIMPi
TCGA-IN-8663-01 STAD CIMP+
TCGA-IP-7968-01 STAD CIMPi
TCGA-BR-6452-01 STAD CIMP+
TCGA-BR-6566-01 STAD CIMPi
TCGA-BR-6452-11 STAD control
TCGA-BR-6566-11 STAD control
TCGA-A5-A0G1-01 UCEC CIMP-
TCGA-A5-A0GG-01 UCEC CIMP-
TCGA-A5-A0GQ-01 UCEC CIMPi
TCGA-A5-A0GR-01 UCEC CIMP-
TCGA-A5-A0VO-01 UCEC CIMP+
TCGA-A5-A1OF-01 UCEC CIMP-
TCGA-A5-A1OG-01 UCEC CIMP-
TCGA-A5-A1OH-01 UCEC CIMP-
TCGA-A5-A1OJ-01 UCEC CIMPi
TCGA-A5-A1OK-01 UCEC CIMPi
TCGA-A5-A2K2-01 UCEC CIMP-
TCGA-A5-A2K3-01 UCEC CIMPi
TCGA-A5-A2K4-01 UCEC CIMP-
TCGA-A5-A2K5-01 UCEC CIMP+
TCGA-A5-A2K7-01 UCEC CIMP+
TCGA-A5-A3LO-01 UCEC CIMPi
TCGA-A5-A3LP-01 UCEC CIMP-
TCGA-AJ-A23M-01 UCEC CIMP-
TCGA-AJ-A23N-01 UCEC CIMP-
TCGA-AJ-A23O-01 UCEC CIMPi
TCGA-AJ-A2QK-01 UCEC CIMP-
TCGA-AJ-A2QM-01 UCEC CIMP-
TCGA-AJ-A2QN-01 UCEC CIMP-
TCGA-AJ-A2QO-01 UCEC CIMP+
TCGA-AJ-A3BD-01 UCEC CIMPi
TCGA-AJ-A3BF-01 UCEC CIMP-
TCGA-AJ-A3BG-01 UCEC CIMP+
TCGA-AJ-A3BH-01 UCEC CIMPi
TCGA-AJ-A3BI-01 UCEC CIMPi
TCGA-AJ-A3BK-01 UCEC CIMP+
TCGA-AJ-A3EJ-01 UCEC CIMP-
TCGA-AJ-A3EK-01 UCEC CIMP+
TCGA-AJ-A3EL-01 UCEC CIMPi
TCGA-AJ-A3EM-01 UCEC CIMPi
TCGA-AJ-A3I9-01 UCEC CIMPi
TCGA-AJ-A3IA-01 UCEC CIMP-
TCGA-AJ-A3NF-01 UCEC CIMP-
TCGA-AJ-A3NG-01 UCEC CIMPi
TCGA-AJ-A3OJ-01 UCEC CIMPi
TCGA-AJ-A3OK-01 UCEC CIMP-
TCGA-AJ-A3OL-01 UCEC CIMP+
TCGA-AJ-A3QS-01 UCEC CIMP-
TCGA-AJ-A3TW-01 UCEC CIMP-
TCGA-AJ-A5DV-01 UCEC CIMP+
TCGA-AJ-A5DW-01 UCEC CIMPi
TCGA-AP-A059-01 UCEC CIMP-
TCGA-AP-A05O-01 UCEC CIMP+
TCGA-AP-A0LF-01 UCEC CIMP-
TCGA-AP-A0LM-01 UCEC CIMP-
TCGA-AP-A0LS-01 UCEC CIMP+
TCGA-AP-A1DH-01 UCEC CIMPi
TCGA-AP-A1DK-01 UCEC CIMP-
TCGA-AP-A1DM-01 UCEC CIMP+
TCGA-AP-A1DO-01 UCEC CIMP+
TCGA-AP-A1DP-01 UCEC CIMP+
TCGA-AP-A1DQ-01 UCEC CIMP-
TCGA-AP-A1DR-01 UCEC CIMP+
TCGA-AP-A1DV-01 UCEC CIMP+
TCGA-AP-A1E0-01 UCEC CIMP+
TCGA-AP-A1E1-01 UCEC CIMP+
TCGA-AP-A1E3-01 UCEC CIMP-
TCGA-AP-A1E4-01 UCEC CIMP-
TCGA-AP-A3K1-01 UCEC CIMP-
TCGA-AP-A5FX-01 UCEC CIMP-
TCGA-AW-A1PO-01 UCEC CIMP-
TCGA-AX-A06D-01 UCEC CIMP+
TCGA-AX-A06H-01 UCEC CIMP+
TCGA-AX-A06L-01 UCEC CIMP-
TCGA-AX-A0IS-01 UCEC CIMP+
TCGA-AX-A1C4-01 UCEC CIMP+
TCGA-AX-A1C5-01 UCEC CIMPi
TCGA-AX-A1C7-01 UCEC CIMP-
TCGA-AX-A1C8-01 UCEC CIMP-
TCGA-AX-A1C9-01 UCEC CIMPi
TCGA-AX-A1CA-01 UCEC CIMP-
TCGA-AX-A1CC-01 UCEC CIMP-
TCGA-AX-A1CE-01 UCEC CIMP+
TCGA-AX-A1CN-01 UCEC CIMP-
TCGA-AX-A1CP-01 UCEC CIMP-
TCGA-AX-A1CR-01 UCEC CIMP-
TCGA-AX-A2H2-01 UCEC CIMP-
TCGA-AX-A2HF-01 UCEC CIMP-
TCGA-AX-A2HG-01 UCEC CIMPi
TCGA-AX-A2HH-01 UCEC CIMPi
TCGA-AX-A2HJ-01 UCEC CIMPi
TCGA-AX-A2HK-01 UCEC CIMP-
TCGA-AX-A2IN-01 UCEC CIMPi
TCGA-AX-A2IO-01 UCEC CIMP-
TCGA-AX-A3FS-01 UCEC CIMP+
TCGA-AX-A3FT-01 UCEC CIMPi
TCGA-AX-A3FV-01 UCEC CIMP-
TCGA-AX-A3FW-01 UCEC CIMPi
TCGA-AX-A3FX-01 UCEC CIMPi
TCGA-AX-A3FZ-01 UCEC CIMPi
TCGA-AX-A3G1-01 UCEC CIMP-
TCGA-AX-A3G3-01 UCEC CIMP-
TCGA-AX-A3G4-01 UCEC CIMP-
TCGA-AX-A3G6-01 UCEC CIMP-
TCGA-AX-A3G7-01 UCEC CIMP-
TCGA-AX-A3G8-01 UCEC CIMP+
TCGA-AX-A3G9-01 UCEC CIMP+
TCGA-AX-A3GB-01 UCEC CIMP+
TCGA-AX-A3GI-01 UCEC CIMP-
TCGA-B5-A0JT-01 UCEC CIMPi
TCGA-B5-A0JU-01 UCEC CIMP+
TCGA-B5-A0JX-01 UCEC CIMP+
TCGA-B5-A0K8-01 UCEC CIMP-
TCGA-B5-A0KB-01 UCEC CIMP-
TCGA-B5-A11E-01 UCEC CIMP+
TCGA-B5-A11F-01 UCEC CIMP+
TCGA-B5-A11G-01 UCEC CIMP+
TCGA-B5-A11H-01 UCEC CIMPi
TCGA-B5-A11I-01 UCEC CIMP-
TCGA-B5-A11J-01 UCEC CIMP+
TCGA-B5-A11L-01 UCEC CIMPi
TCGA-B5-A11M-01 UCEC CIMP-
TCGA-B5-A11N-01 UCEC CIMPi
TCGA-B5-A11O-01 UCEC CIMPi
TCGA-B5-A11P-01 UCEC CIMP+
TCGA-B5-A11Q-01 UCEC CIMP+
TCGA-B5-A11R-01 UCEC CIMP+
TCGA-B5-A11S-01 UCEC CIMPi
TCGA-B5-A11U-01 UCEC CIMP-
TCGA-B5-A11V-01 UCEC CIMPi
TCGA-B5-A11W-01 UCEC CIMP+
TCGA-B5-A11X-01 UCEC CIMPi
TCGA-B5-A11Y-01 UCEC CIMPi
TCGA-B5-A11Z-01 UCEC CIMP+
TCGA-B5-A121-01 UCEC CIMP-
TCGA-B5-A1MR-01 UCEC CIMPi
TCGA-B5-A1MS-01 UCEC CIMP-
TCGA-B5-A1MU-01 UCEC CIMP-
TCGA-B5-A1MV-01 UCEC CIMPi
TCGA-B5-A1MW-01 UCEC CIMP+
TCGA-B5-A1MX-01 UCEC CIMP+
TCGA-B5-A1MY-01 UCEC CIMP-
TCGA-B5-A1MZ-01 UCEC CIMPi
TCGA-B5-A1N2-01 UCEC CIMP-
TCGA-B5-A3F9-01 UCEC CIMPi
TCGA-B5-A3FA-01 UCEC CIMPi
TCGA-B5-A3FB-01 UCEC CIMPi
TCGA-B5-A3FC-01 UCEC CIMPi
TCGA-B5-A3FD-01 UCEC CIMP-
TCGA-B5-A3FH-01 UCEC CIMPi
TCGA-B5-A3S1-01 UCEC CIMPi
TCGA-B5-A5OC-01 UCEC CIMPi
TCGA-B5-A5OD-01 UCEC CIMP-
TCGA-B5-A5OE-01 UCEC CIMP-
TCGA-BG-A0MH-01 UCEC CIMPi
TCGA-BG-A0MK-01 UCEC CIMP+
TCGA-BG-A0VT-01 UCEC CIMP-
TCGA-BG-A0VV-01 UCEC CIMPi
TCGA-BG-A0VW-01 UCEC CIMP+
TCGA-BG-A0VX-01 UCEC CIMP-
TCGA-BG-A0VZ-01 UCEC CIMP+
TCGA-BG-A0W1-01 UCEC CIMP+
TCGA-BG-A0W2-01 UCEC CIMP-
TCGA-BG-A0YU-01 UCEC CIMP-
TCGA-BG-A0YV-01 UCEC CIMPi
TCGA-BG-A186-01 UCEC CIMPi
TCGA-BG-A187-01 UCEC CIMP+
TCGA-BG-A18A-01 UCEC CIMPi
TCGA-BG-A18B-01 UCEC CIMP+
TCGA-BG-A18C-01 UCEC CIMP-
TCGA-BG-A220-01 UCEC CIMPi
TCGA-BG-A221-01 UCEC CIMPi
TCGA-BG-A222-01 UCEC CIMP+
TCGA-BK-A0CA-01 UCEC CIMPi
TCGA-BK-A0CC-01 UCEC CIMP-
TCGA-BK-A139-01 UCEC CIMPi
TCGA-BK-A139-02 UCEC CIMPi
TCGA-BK-A13B-01 UCEC CIMP+
TCGA-BK-A26L-01 UCEC CIMP-
TCGA-BK-A56F-01 UCEC CIMPi
TCGA-BS-A0T9-01 UCEC CIMP-
TCGA-BS-A0U5-01 UCEC CIMPi
TCGA-BS-A0U9-01 UCEC CIMP-
TCGA-BS-A0UA-01 UCEC CIMPi
TCGA-BS-A0UL-01 UCEC CIMPi
TCGA-BS-A0V4-01 UCEC CIMP+
TCGA-BS-A0V6-01 UCEC CIMP+
TCGA-BS-A0V7-01 UCEC CIMP-
TCGA-BS-A0V8-01 UCEC CIMP-
TCGA-BS-A0VI-01 UCEC CIMP+
TCGA-BS-A0WQ-01 UCEC CIMPi
TCGA-D1-A0ZN-01 UCEC CIMP+
TCGA-D1-A0ZO-01 UCEC CIMP+
TCGA-D1-A0ZP-01 UCEC CIMP-
TCGA-D1-A0ZQ-01 UCEC CIMP+
TCGA-D1-A0ZR-01 UCEC CIMPi
TCGA-D1-A0ZS-01 UCEC CIMP+
TCGA-D1-A0ZU-01 UCEC CIMP-
TCGA-D1-A0ZV-01 UCEC CIMP-
TCGA-D1-A0ZZ-01 UCEC CIMP-
TCGA-D1-A101-01 UCEC CIMPi
TCGA-D1-A102-01 UCEC CIMPi
TCGA-D1-A103-01 UCEC CIMPi
TCGA-D1-A15V-01 UCEC CIMP-
TCGA-D1-A15W-01 UCEC CIMPi
TCGA-D1-A15X-01 UCEC CIMPi
TCGA-D1-A15Z-01 UCEC CIMPi
TCGA-D1-A160-01 UCEC CIMP+
TCGA-D1-A161-01 UCEC CIMPi
TCGA-D1-A162-01 UCEC CIMPi
TCGA-D1-A163-01 UCEC CIMP+
TCGA-D1-A165-01 UCEC CIMPi
TCGA-D1-A167-01 UCEC CIMP+
TCGA-D1-A168-01 UCEC CIMPi
TCGA-D1-A169-01 UCEC CIMPi
TCGA-D1-A16B-01 UCEC CIMP-
TCGA-D1-A16D-01 UCEC CIMP-
TCGA-D1-A16E-01 UCEC CIMPi
TCGA-D1-A16F-01 UCEC CIMPi
TCGA-D1-A16G-01 UCEC CIMP-
TCGA-D1-A16I-01 UCEC CIMP-
TCGA-D1-A16J-01 UCEC CIMP+
TCGA-D1-A16N-01 UCEC CIMPi
TCGA-D1-A16O-01 UCEC CIMP-
TCGA-D1-A16Q-01 UCEC CIMPi
TCGA-D1-A16R-01 UCEC CIMP-
TCGA-D1-A16S-01 UCEC CIMP-
TCGA-D1-A16V-01 UCEC CIMP+
TCGA-D1-A16X-01 UCEC CIMP-
TCGA-D1-A16Y-01 UCEC CIMPi
TCGA-D1-A174-01 UCEC CIMP+
TCGA-D1-A175-01 UCEC CIMP-
TCGA-D1-A176-01 UCEC CIMP+
TCGA-D1-A177-01 UCEC CIMP+
TCGA-D1-A179-01 UCEC CIMP-
TCGA-D1-A17A-01 UCEC CIMP+
TCGA-D1-A17B-01 UCEC CIMPi
TCGA-D1-A17C-01 UCEC CIMPi
TCGA-D1-A17D-01 UCEC CIMP+
TCGA-D1-A17F-01 UCEC CIMPi
TCGA-D1-A17H-01 UCEC CIMPi
TCGA-D1-A17K-01 UCEC CIMP-
TCGA-D1-A17L-01 UCEC CIMPi
TCGA-D1-A17M-01 UCEC CIMP+
TCGA-D1-A17N-01 UCEC CIMP-
TCGA-D1-A17Q-01 UCEC CIMPi
TCGA-D1-A17R-01 UCEC CIMP+
TCGA-D1-A17S-01 UCEC CIMP-
TCGA-D1-A17T-01 UCEC CIMP+
TCGA-D1-A17U-01 UCEC CIMP+
TCGA-D1-A1NS-01 UCEC CIMPi
TCGA-D1-A1NU-01 UCEC CIMP-
TCGA-D1-A1NW-01 UCEC CIMP-
TCGA-D1-A1NX-01 UCEC CIMP-
TCGA-D1-A1NY-01 UCEC CIMP+
TCGA-D1-A1NZ-01 UCEC CIMP+
TCGA-D1-A1O0-01 UCEC CIMPi
TCGA-D1-A1O5-01 UCEC CIMPi
TCGA-D1-A1O7-01 UCEC CIMP+
TCGA-D1-A1O8-01 UCEC CIMPi
TCGA-D1-A2G0-01 UCEC CIMP+
TCGA-D1-A2G5-01 UCEC CIMP+
TCGA-D1-A2G6-01 UCEC CIMP+
TCGA-D1-A2G7-01 UCEC CIMP-
TCGA-D1-A3DA-01 UCEC CIMPi
TCGA-D1-A3DG-01 UCEC CIMPi
TCGA-D1-A3DH-01 UCEC CIMP-
TCGA-D1-A3JP-01 UCEC CIMP-
TCGA-D1-A3JQ-01 UCEC CIMP-
TCGA-DF-A2KN-01 UCEC CIMP+
TCGA-DF-A2KR-01 UCEC CIMP-
TCGA-DF-A2KS-01 UCEC CIMPi
TCGA-DF-A2KU-01 UCEC CIMPi
TCGA-DF-A2KV-01 UCEC CIMPi
TCGA-DF-A2KY-01 UCEC CIMP+
TCGA-DF-A2KZ-01 UCEC CIMP+
TCGA-DF-A2L0-01 UCEC CIMPi
TCGA-DI-A0WH-01 UCEC CIMP-
TCGA-DI-A1BU-01 UCEC CIMPi
TCGA-DI-A1BY-01 UCEC CIMPi
TCGA-DI-A1C3-01 UCEC CIMP-
TCGA-DI-A2QT-01 UCEC CIMP-
TCGA-E6-A1LX-01 UCEC CIMPi
TCGA-E6-A1LZ-01 UCEC CIMPi
TCGA-E6-A2P8-01 UCEC CIMPi
TCGA-E6-A2P9-01 UCEC CIMP+
TCGA-EC-A1NJ-01 UCEC CIMP+
TCGA-EC-A1QX-01 UCEC CIMPi
TCGA-EC-A24G-01 UCEC CIMPi
TCGA-EO-A1Y5-01 UCEC CIMP-
TCGA-EO-A1Y7-01 UCEC CIMPi
TCGA-EO-A1Y8-01 UCEC CIMP-
TCGA-EO-A22U-01 UCEC CIMP+
TCGA-EO-A22X-01 UCEC CIMPi
TCGA-EO-A22Y-01 UCEC CIMP+
TCGA-EO-A2CG-01 UCEC CIMP-
TCGA-EO-A2CH-01 UCEC CIMP-
TCGA-EO-A3AS-01 UCEC CIMPi
TCGA-EO-A3AU-01 UCEC CIMP+
TCGA-EO-A3AV-01 UCEC CIMPi
TCGA-EO-A3AY-01 UCEC CIMPi
TCGA-EO-A3AZ-01 UCEC CIMPi
TCGA-EO-A3B0-01 UCEC CIMPi
TCGA-EO-A3B1-01 UCEC CIMP-
TCGA-EO-A3KU-01 UCEC CIMP-
TCGA-EO-A3KW-01 UCEC CIMP-
TCGA-EO-A3KX-01 UCEC CIMP+
TCGA-EO-A3L0-01 UCEC CIMPi
TCGA-EY-A1G7-01 UCEC CIMPi
TCGA-EY-A1G8-01 UCEC CIMPi
TCGA-EY-A1GC-01 UCEC CIMP-
TCGA-EY-A1GD-01 UCEC CIMPi
TCGA-EY-A1GE-01 UCEC CIMPi
TCGA-EY-A1GF-01 UCEC CIMP+
TCGA-EY-A1GH-01 UCEC CIMP+
TCGA-EY-A1GI-01 UCEC CIMPi
TCGA-EY-A1GJ-01 UCEC CIMP-
TCGA-EY-A1GK-01 UCEC CIMP+
TCGA-EY-A1GL-01 UCEC CIMP+
TCGA-EY-A1GM-01 UCEC CIMP-
TCGA-EY-A1GO-01 UCEC CIMPi
TCGA-EY-A1GP-01 UCEC CIMP-
TCGA-EY-A1GQ-01 UCEC CIMP+
TCGA-EY-A1GR-01 UCEC CIMP-
TCGA-EY-A1GS-01 UCEC CIMPi
TCGA-EY-A1GT-01 UCEC CIMP+
TCGA-EY-A1GU-01 UCEC CIMP+
TCGA-EY-A1GV-01 UCEC CIMP-
TCGA-EY-A1GW-01 UCEC CIMPi
TCGA-EY-A1GX-01 UCEC CIMP+
TCGA-EY-A1H0-01 UCEC CIMP+
TCGA-EY-A210-01 UCEC CIMP-
TCGA-EY-A212-01 UCEC CIMP-
TCGA-EY-A214-01 UCEC CIMP-
TCGA-EY-A215-01 UCEC CIMP+
TCGA-EY-A2OM-01 UCEC CIMPi
TCGA-EY-A2ON-01 UCEC CIMP-
TCGA-EY-A2OO-01 UCEC CIMP+
TCGA-EY-A2OP-01 UCEC CIMP+
TCGA-EY-A2OQ-01 UCEC CIMP-
TCGA-EY-A3L3-01 UCEC CIMP-
TCGA-EY-A3QX-01 UCEC CIMPi
TCGA-EY-A4KR-01 UCEC CIMP-
TCGA-EY-A547-01 UCEC CIMPi
TCGA-EY-A548-01 UCEC CIMPi
TCGA-EY-A549-01 UCEC CIMPi
TCGA-EY-A54A-01 UCEC CIMP-
TCGA-EY-A5W2-01 UCEC CIMP+
TCGA-FI-A2CX-01 UCEC CIMP-
TCGA-FI-A2CY-01 UCEC CIMP-
TCGA-FI-A2D0-01 UCEC CIMPi
TCGA-FI-A2D2-01 UCEC CIMP-
TCGA-FI-A2D4-01 UCEC CIMP+
TCGA-FI-A2D5-01 UCEC CIMPi
TCGA-FI-A2D6-01 UCEC CIMP+
TCGA-FI-A2EU-01 UCEC CIMP-
TCGA-FI-A2EW-01 UCEC CIMP-
TCGA-FI-A2EX-01 UCEC CIMP-
TCGA-FI-A2EY-01 UCEC CIMP-
TCGA-FI-A2F4-01 UCEC CIMP+
TCGA-FI-A2F8-01 UCEC CIMP-
TCGA-FI-A2F9-01 UCEC CIMP-
TCGA-FI-A3PV-01 UCEC CIMP-
TCGA-FI-A3PX-01 UCEC CIMP-
TCGA-H5-A2HR-01 UCEC CIMP-
TCGA-K6-A3WQ-01 UCEC CIMP-
TCGA-KJ-A3U4-01 UCEC CIMP-
TCGA-KP-A3VZ-01 UCEC CIMP-
TCGA-KP-A3W0-01 UCEC CIMP-
TCGA-KP-A3W1-01 UCEC CIMP-
TCGA-KP-A3W3-01 UCEC CIMP-
TCGA-KP-A3W4-01 UCEC CIMP-
TCGA-PG-A5BC-01 UCEC CIMP-
TCGA-PG-A6IB-01 UCEC CIMP+
TCGA-QF-A5YS-01 UCEC CIMP-
TCGA-QF-A5YT-01 UCEC CIMP+
TCGA-QS-A5YQ-01 UCEC CIMPi
TCGA-QS-A5YR-01 UCEC CIMPi
TCGA-SL-A6J9-01 UCEC CIMP-
TCGA-SL-A6JA-01 UCEC CIMPi
TCGA-AJ-A2QL-01 UCEC CIMP+
TCGA-AJ-A3NC-01 UCEC CIMP+
TCGA-AJ-A3NE-01 UCEC CIMPi
TCGA-AJ-A3NH-01 UCEC CIMPi
TCGA-AX-A0IZ-01 UCEC CIMPi
TCGA-AX-A0J0-01 UCEC CIMPi
TCGA-AX-A1CF-01 UCEC CIMP-
TCGA-AX-A1CI-01 UCEC CIMPi
TCGA-AX-A1CJ-01 UCEC CIMPi
TCGA-AX-A1CK-01 UCEC CIMP+
TCGA-AX-A2H4-01 UCEC CIMPi
TCGA-AX-A2H5-01 UCEC CIMP-
TCGA-AX-A2H7-01 UCEC CIMPi
TCGA-AX-A2H8-01 UCEC CIMP-
TCGA-AX-A2HA-01 UCEC CIMP+
TCGA-AX-A2HC-01 UCEC CIMP+
TCGA-AX-A2HD-01 UCEC CIMPi
TCGA-BG-A0MA-01 UCEC CIMP-
TCGA-BG-A2AD-01 UCEC CIMP+
TCGA-BG-A2AE-01 UCEC CIMPi
TCGA-BG-A2L7-01 UCEC CIMP+
TCGA-BG-A3EW-01 UCEC CIMP+
TCGA-BG-A3PP-01 UCEC CIMP-
TCGA-BK-A13C-01 UCEC CIMP+
TCGA-BK-A4ZD-01 UCEC CIMPi
TCGA-DI-A1NN-01 UCEC CIMP-
TCGA-DI-A1NO-01 UCEC CIMP-
TCGA-DI-A2QU-01 UCEC CIMP-
TCGA-DI-A2QY-01 UCEC CIMP-
TCGA-E6-A1M0-01 UCEC CIMPi
TCGA-EO-A22R-01 UCEC CIMP+
TCGA-EO-A22S-01 UCEC CIMP+
TCGA-EO-A22T-01 UCEC CIMPi
TCGA-AJ-A2QL-11 UCEC control
TCGA-AJ-A3NC-11 UCEC control
TCGA-AJ-A3NE-11 UCEC control
TCGA-AJ-A3NH-11 UCEC control
TCGA-AX-A0IZ-11 UCEC control
TCGA-AX-A0J0-11 UCEC control
TCGA-AX-A1CF-11 UCEC control
TCGA-AX-A1CI-11 UCEC control
TCGA-AX-A1CJ-11 UCEC control
TCGA-AX-A1CK-11 UCEC control
TCGA-AX-A2H4-11 UCEC control
TCGA-AX-A2H5-11 UCEC control
TCGA-AX-A2H7-11 UCEC control
TCGA-AX-A2H8-11 UCEC control
TCGA-AX-A2HA-11 UCEC control
TCGA-AX-A2HC-11 UCEC control
TCGA-AX-A2HD-11 UCEC control
TCGA-BG-A0MA-11 UCEC control
TCGA-BG-A2AD-11 UCEC control
TCGA-BG-A2AE-11 UCEC control
TCGA-BG-A2L7-11 UCEC control
TCGA-BG-A3EW-11 UCEC control
TCGA-BG-A3PP-11 UCEC control
TCGA-BK-A13C-11 UCEC control
TCGA-BK-A4ZD-11 UCEC control
TCGA-DI-A1NN-11 UCEC control
TCGA-DI-A1NO-11 UCEC control
TCGA-DI-A2QU-11 UCEC control
TCGA-DI-A2QY-11 UCEC control
TCGA-E6-A1M0-11 UCEC control
TCGA-EO-A22R-11 UCEC control
TCGA-EO-A22S-11 UCEC control
TCGA-EO-A22T-11 UCEC control
TCGA-AX-A05Y-11 UCEC control
TCGA-FL-A1YF-11 UCEC control
TCGA-FL-A1YG-11 UCEC control
TCGA-FL-A1YH-11 UCEC control
TCGA-FL-A1YI-11 UCEC control
TCGA-FL-A1YL-11 UCEC control
TCGA-FL-A1YM-11 UCEC control
TCGA-FL-A1YN-11 UCEC control
TCGA-FL-A1YQ-11 UCEC control
TCGA-FL-A1YT-11 UCEC control
TCGA-FL-A1YU-11 UCEC control
TCGA-FL-A1YV-11 UCEC control
TCGA-FL-A3WE-11 UCEC control
